# Supplementary material for: Clonal reversal of ageing-associated stem cell lineage bias via a pluripotent intermediate
Source: Nat Commun. 2017 Feb 22;8:14533. doi: 10.1038/ncomms14533 (PMC5322498; doi:10.1038/ncomms14533)
Supplement: Supplementary Data 1 — The detected and filtered barcodes along with read counts in the different cell types and replicates. [file ncomms14533-s2.xlsx]

## Sheet: raw data
Barcode	Young #1 - Myeloid	Young #1 - B cells	Young #1 - T cells	Young #1 - pCFU-E		Young #2 - Myeloid	Young #2 - B cells	Young #2 - T cells	Young #2 - pCFU-E		Young #3 - Myeloid	Young #3 - B cells	Young #3 - T cells	Young #3 - pCFU-E		Young #4 - Myeloid	Young #4 - B cells	Young #4 - T cells	Young #4 - pCFU-E		Young #5 - Myeloid	Young #5 - B cells	Young #5 - T cells	Young #5 - pCFU-E			Aged #1 - Myeloid	Aged #1 - B cells	Aged #1 - T cells - no donor cells	Aged #1 - pCFU-E		Aged #2 - Myeloid	Aged #2 - B cells	Aged #2 - T cells	Aged #2 - pCFU-E		Aged #3 - Myeloid	Aged #3 - B cells	Aged #3 - T cells	Aged #3 - pCFU-E		Aged #4 - Myeloid	Aged #4 - B cells	Aged #4 - T cells	Aged #4 - pCFU-E		Aged #5 - Myeloid	Aged #5 - B cells	Aged #5 - T cells
AAAAAATTTTCTGAGGTTGAGTGTCCG	NA	NA	NA	NA		NA	NA	NA	NA		NA	NA	NA	NA		NA	NA	NA	NA		NA	NA	NA	NA			NA	NA		NA		NA	NA	NA	NA		NA	12	NA	NA		NA	NA	NA	NA		NA	NA	NA
AAAAATATGCCTGGGTAGGTCGGTTCG	NA	NA	NA	NA		NA	NA	NA	NA		NA	12	NA	NA		NA	NA	NA	NA		NA	NA	NA	NA			NA	NA		NA		NA	NA	NA	NA		NA	NA	NA	NA		NA	NA	NA	NA		NA	NA	NA
AAAAGGTGATGACGCGTACGTATATTC	NA	NA	NA	NA		NA	NA	NA	NA		NA	NA	NA	NA		NA	NA	NA	NA		NA	NA	NA	NA			NA	NA		NA		NA	NA	NA	NA		NA	NA	NA	NA		NA	NA	NA	NA		NA	37	NA
AAACCACGGCCCGTTCTTAAGGCTAGA	NA	NA	NA	NA		NA	NA	NA	NA		NA	NA	NA	NA		NA	NA	NA	NA		NA	NA	NA	NA			NA	NA		NA		163	116	NA	229		NA	NA	NA	NA		NA	NA	NA	NA		NA	NA	NA
AAACCGGATCTTTGACTTCGCTCGGTC	NA	NA	NA	NA		NA	NA	NA	NA		NA	162	NA	NA		NA	NA	NA	NA		NA	NA	NA	NA			NA	NA		NA		NA	NA	NA	NA		NA	NA	NA	NA		NA	NA	NA	NA		NA	NA	NA
AAACCTTCTGGTCTGATAGTTATTAGT	NA	NA	NA	NA		NA	NA	NA	NA		NA	NA	NA	NA		NA	NA	NA	NA		NA	NA	NA	NA			NA	NA		NA		NA	NA	NA	NA		467	37	NA	840		NA	NA	NA	NA		NA	NA	NA
AAACGAGAGAGTGTAATTACTGGAGGC	NA	NA	NA	NA		NA	NA	NA	NA		NA	NA	NA	NA		NA	NA	NA	NA		NA	NA	NA	NA			NA	NA		NA		NA	NA	NA	NA		428	5	NA	1347		NA	NA	NA	NA		NA	NA	NA
AAAGATGTTGCGGTTCCCAGACACAAT	NA	NA	NA	NA		NA	NA	NA	NA		NA	NA	NA	NA		NA	NA	NA	NA		NA	NA	NA	NA			NA	NA		NA		NA	NA	NA	NA		NA	NA	NA	NA		13	5	NA	239		NA	NA	NA
AAAGCTCTCTGATGATTTGTGTACTGT	NA	48	NA	NA		NA	NA	NA	NA		NA	NA	NA	NA		NA	NA	NA	NA		NA	NA	NA	NA			NA	NA		NA		NA	NA	NA	NA		NA	NA	NA	NA		NA	NA	NA	NA		NA	NA	NA
AAAGTCAGGGTGGGCCGCGTTACAGGA	NA	NA	NA	NA		NA	NA	NA	NA		NA	4219	NA	NA		NA	NA	NA	NA		NA	NA	NA	NA			NA	NA		NA		NA	NA	NA	NA		NA	NA	NA	NA		NA	NA	NA	NA		NA	NA	NA
AAAGTTCAAGTTGGTAGGGAGTGGTGT	NA	NA	NA	NA		NA	NA	NA	NA		NA	NA	NA	NA		NA	NA	NA	NA		NA	NA	NA	NA			NA	NA		NA		42	NA	NA	259		NA	NA	NA	NA		NA	NA	NA	NA		NA	NA	NA
AAATATGACGGAACGGAACAACCAGGA	NA	NA	NA	NA		NA	NA	NA	NA		NA	NA	NA	NA		NA	NA	NA	NA		NA	NA	NA	NA			23	46		177		NA	NA	NA	NA		NA	NA	NA	NA		NA	NA	NA	NA		NA	NA	NA
AAATCTGCTATAGGCCTTGCGGGTTGA	NA	NA	NA	NA		NA	NA	NA	NA		NA	NA	NA	NA		NA	NA	NA	NA		NA	NA	NA	NA			NA	NA		NA		NA	NA	NA	NA		718	20	NA	1552		NA	NA	NA	NA		NA	NA	NA
AAATGCACTCGGAAGGTGTTCATATGC	NA	NA	NA	NA		NA	NA	NA	NA		NA	NA	NA	NA		NA	NA	NA	61		NA	NA	NA	NA			NA	NA		NA		NA	NA	NA	NA		NA	NA	NA	NA		NA	NA	NA	NA		NA	NA	NA
AAATGCATCTAAATGTTACAATTGTAA	NA	NA	NA	NA		NA	NA	NA	NA		NA	NA	NA	NA		NA	NA	NA	NA		NA	NA	NA	NA			NA	NA		NA		NA	NA	NA	NA		NA	NA	NA	NA		53	NA	NA	20		NA	NA	NA
AAATTACGCACTATTAATAAGCACCTC	NA	NA	NA	NA		NA	NA	NA	NA		NA	NA	NA	NA		NA	NA	NA	NA		NA	NA	NA	NA			NA	NA		NA		NA	NA	NA	NA		NA	NA	NA	NA		NA	32	NA	NA		NA	NA	NA
AACAACGTTGCCCGGTGGTAGTTCAGA	NA	NA	NA	NA		NA	NA	NA	NA		NA	NA	NA	NA		NA	NA	NA	NA		NA	NA	NA	NA			NA	271		NA		NA	NA	NA	NA		NA	NA	NA	NA		NA	NA	NA	NA		NA	NA	NA
AACAACTATTGAGATTCCTGGGCGTGT	NA	NA	NA	NA		NA	NA	NA	NA		NA	NA	NA	NA		NA	NA	NA	NA		NA	NA	NA	NA			NA	64		NA		NA	NA	NA	NA		NA	NA	NA	NA		NA	NA	NA	NA		NA	NA	NA
AACAAGCGAAGCTCGTCTGATTTGGCA	NA	NA	NA	NA		NA	NA	NA	NA		NA	NA	NA	NA		NA	NA	NA	NA		NA	NA	NA	NA			NA	NA		NA		NA	NA	NA	NA		NA	NA	NA	NA		NA	NA	NA	NA		NA	37	NA
AACACACCTATTTTCGTGAGCCAGCGC	NA	NA	NA	NA		NA	NA	NA	NA		NA	NA	NA	NA		NA	NA	NA	NA		NA	NA	NA	NA			NA	NA		NA		NA	NA	NA	NA		NA	NA	NA	NA		NA	20	NA	NA		NA	NA	NA
AACACTTGTTGAGATCTGTTGGGCCCG	NA	NA	NA	NA		NA	NA	NA	NA		NA	NA	NA	NA		NA	NA	NA	NA		NA	NA	NA	NA			NA	NA		NA		NA	36	NA	NA		NA	NA	NA	NA		NA	NA	NA	NA		NA	NA	NA
AACCAGAGTGCGTTACTGTGTCTTGAG	NA	1	2	NA		NA	520	2924	NA		NA	NA	NA	NA		NA	NA	NA	NA		NA	NA	NA	NA			NA	NA		NA		NA	NA	NA	NA		NA	NA	NA	NA		NA	NA	NA	NA		NA	NA	NA
AACCCGCCTGGGGGATTGCTGACTCCA	NA	NA	NA	NA		NA	NA	NA	NA		NA	NA	NA	NA		NA	NA	NA	NA		NA	NA	NA	NA			NA	NA		NA		NA	NA	NA	NA		2	13	NA	24		NA	NA	NA	NA		NA	NA	NA
AACCCTATTGTGAATCTTGCGCGGGCA	NA	NA	NA	NA		NA	NA	NA	NA		NA	NA	NA	NA		NA	NA	NA	NA		NA	NA	NA	NA			407	188		210		NA	NA	NA	NA		NA	NA	NA	NA		NA	NA	NA	NA		1	NA	NA
AACCTGTGCCGTGCGTGGGCCTGTTGG	NA	NA	NA	NA		NA	NA	NA	NA		NA	NA	NA	NA		NA	NA	NA	NA		NA	NA	NA	NA			NA	NA		NA		NA	NA	NA	NA		110	94	NA	3		NA	NA	NA	NA		NA	NA	NA
AACGACATAGAGATTATTTTTCGGTAT	NA	NA	NA	NA		NA	NA	NA	NA		NA	NA	NA	NA		NA	NA	NA	NA		NA	109	NA	NA			NA	NA		NA		NA	NA	NA	NA		NA	NA	NA	NA		NA	NA	NA	NA		NA	NA	NA
AACGGTTTGGCGTGGAGTTGAACGATT	NA	NA	NA	NA		NA	NA	NA	NA		NA	NA	NA	NA		NA	NA	NA	NA		NA	NA	NA	NA			NA	NA		NA		NA	NA	NA	NA		NA	NA	NA	NA		NA	44	NA	NA		NA	NA	NA
AACTAATTAGGCCTTGTCCGTGAGGCC	NA	NA	NA	NA		NA	NA	NA	NA		NA	NA	NA	NA		NA	NA	NA	NA		NA	NA	NA	NA			663	NA		87		NA	NA	NA	NA		NA	NA	NA	NA		NA	NA	NA	NA		NA	NA	NA
AACTATTGAGCGAGGACTAAGCTACCA	NA	NA	NA	NA		NA	NA	NA	NA		NA	NA	NA	NA		NA	NA	NA	NA		NA	NA	NA	NA			NA	NA		NA		NA	NA	NA	NA		NA	NA	NA	NA		NA	NA	NA	NA		NA	29	NA
AACTCCGCCCACTCGATGCTGGTGACA	NA	NA	NA	NA		NA	NA	NA	NA		NA	NA	NA	NA		NA	NA	NA	NA		NA	NA	NA	NA			NA	NA		NA		13	27	NA	NA		NA	NA	NA	NA		NA	NA	NA	NA		NA	NA	NA
AACTCTGGCAAGTTACGTGGGTCTACA	NA	NA	NA	NA		NA	NA	NA	NA		NA	NA	NA	NA		NA	NA	NA	NA		NA	NA	NA	NA			NA	NA		NA		21	80	NA	NA		NA	NA	NA	NA		NA	NA	NA	NA		NA	NA	NA
AACTGCGTGGCTGATTGTGTAACACTT	NA	NA	NA	NA		NA	NA	NA	NA		NA	NA	NA	NA		NA	NA	NA	NA		NA	NA	NA	NA			NA	NA		NA		NA	NA	NA	NA		NA	48	NA	NA		NA	NA	NA	NA		NA	NA	NA
AACTTGGCCTGAGACTTTTAGGGTCTG	NA	NA	NA	NA		NA	NA	NA	NA		NA	NA	NA	NA		NA	NA	NA	NA		NA	NA	NA	NA			NA	NA		NA		3	1	NA	65		NA	NA	NA	NA		NA	NA	NA	NA		NA	NA	NA
AACTTGTGCGCTTTAGGTCGATACGCG	NA	NA	NA	NA		NA	NA	NA	NA		NA	NA	NA	NA		NA	NA	NA	NA		NA	NA	NA	NA			NA	NA		NA		NA	NA	NA	NA		205	1	NA	91		NA	NA	NA	NA		NA	NA	NA
AAGAACGGCCGCTTCTTCTCAGGGCAC	NA	NA	NA	NA		NA	NA	NA	NA		NA	NA	NA	NA		NA	NA	NA	NA		NA	NA	NA	NA			NA	NA		NA		11	14	NA	NA		NA	NA	NA	NA		NA	NA	NA	NA		NA	NA	NA
AAGAGAGTCAGCTTTGAAAAGCCGCTA	NA	NA	NA	NA		NA	NA	NA	NA		NA	NA	NA	NA		NA	NA	NA	NA		NA	NA	NA	NA			NA	NA		NA		7	NA	NA	NA		NA	NA	NA	NA		NA	NA	NA	NA		NA	NA	NA
AAGAGTTGTAGTCGTTTGAAAGATGAT	NA	NA	NA	NA		NA	NA	NA	NA		NA	NA	NA	NA		NA	NA	NA	NA		NA	NA	NA	NA			NA	NA		NA		NA	9	NA	NA		NA	NA	NA	NA		NA	NA	NA	NA		NA	NA	NA
AAGATTGGCATCATCCGGTACAGCTAA	NA	NA	NA	NA		NA	NA	NA	NA		NA	NA	NA	NA		NA	NA	NA	NA		NA	NA	NA	NA			NA	NA		NA		NA	NA	NA	NA		NA	33	NA	NA		NA	NA	NA	NA		NA	NA	NA
AAGCATTTCTGTAGGTTCATTTCGGCG	NA	NA	NA	NA		NA	NA	NA	NA		NA	NA	NA	NA		NA	NA	NA	NA		NA	NA	NA	NA			NA	119		NA		10	11	NA	NA		NA	NA	NA	NA		NA	NA	NA	NA		NA	NA	NA
AAGCCCTGGACGAGCAGGCACTTTTTG	NA	NA	NA	NA		NA	NA	NA	NA		NA	NA	NA	NA		NA	NA	NA	NA		NA	NA	NA	NA			NA	NA		NA		NA	NA	NA	NA		NA	NA	NA	NA		89	NA	NA	174		NA	NA	NA
AAGCCTAGGTATCCCTGGGTCAACCCC	NA	NA	NA	NA		NA	NA	NA	NA		NA	NA	NA	NA		NA	NA	NA	NA		NA	NA	NA	NA			NA	NA		NA		NA	NA	NA	NA		NA	NA	NA	NA		41	NA	NA	132		NA	NA	NA
AAGCTCTGTTCGTGCCTTTTGTCGACC	NA	NA	NA	NA		NA	NA	NA	NA		NA	NA	NA	NA		NA	NA	NA	NA		NA	NA	NA	NA			NA	NA		NA		NA	NA	NA	NA		13	NA	NA	NA		NA	NA	NA	NA		NA	NA	NA
AAGCTGATGGGTCAGTAGCAATCAGCT	NA	NA	NA	NA		NA	NA	NA	NA		NA	NA	NA	NA		NA	NA	NA	NA		NA	NA	NA	NA			15	78		168		NA	NA	NA	NA		NA	NA	NA	NA		NA	NA	NA	NA		NA	NA	NA
AAGGGGGGCGCGTGGAAAATTACTGCC	NA	NA	NA	NA		NA	NA	NA	NA		NA	NA	NA	NA		NA	NA	NA	NA		NA	NA	NA	NA			NA	NA		NA		NA	144	NA	NA		NA	NA	NA	NA		NA	NA	NA	NA		NA	NA	NA
AAGGGTGGCCCGGAAACGATCTTCACC	NA	NA	NA	NA		NA	NA	NA	NA		NA	NA	NA	NA		NA	NA	NA	NA		NA	NA	NA	NA			NA	NA		NA		NA	NA	NA	NA		NA	NA	NA	NA		NA	NA	NA	NA		NA	9	NA
AAGGGTTCCATGGGTTCGTGCTGTCTT	NA	NA	NA	NA		NA	NA	NA	NA		NA	NA	NA	NA		NA	NA	NA	NA		NA	NA	NA	NA			NA	NA		NA		NA	NA	NA	NA		NA	NA	NA	NA		NA	NA	NA	NA		20	447	NA
AAGGTCGATCATATTCTCTCTAGATTT	NA	NA	NA	NA		NA	NA	NA	NA		NA	NA	NA	NA		NA	NA	NA	NA		NA	NA	NA	NA			NA	NA		NA		NA	NA	NA	NA		NA	1	NA	NA		70	672	NA	346		NA	NA	NA
AAGGTGCCCTTCTCTTCACCTCTGGCA	NA	NA	NA	NA		NA	NA	NA	NA		NA	NA	NA	NA		NA	NA	NA	NA		NA	NA	NA	NA			NA	NA		NA		NA	NA	NA	NA		NA	NA	NA	NA		56	NA	NA	NA		NA	NA	NA
AAGGTGGAAAACCACTCTAGCGGTACG	NA	NA	NA	NA		NA	NA	NA	NA		NA	NA	NA	NA		NA	NA	NA	NA		NA	NA	NA	NA			NA	NA		NA		NA	NA	NA	NA		NA	NA	NA	NA		NA	NA	NA	NA		NA	12	NA
AAGGTGGCTCGGCTTTCGGCGGTTCGA	NA	125	NA	NA		NA	NA	NA	NA		NA	NA	NA	NA		NA	NA	NA	NA		NA	NA	NA	NA			NA	NA		NA		NA	NA	NA	NA		NA	NA	NA	NA		NA	NA	NA	NA		NA	NA	NA
AAGGTTTCTGGGAACACGACTCAAGAC	NA	NA	NA	NA		NA	NA	NA	NA		NA	NA	NA	NA		NA	NA	NA	NA		NA	NA	NA	NA			NA	NA		NA		NA	NA	NA	NA		NA	NA	NA	NA		NA	NA	NA	NA		NA	171	NA
AAGGTTTTTGCCGGTCATCAGGCACGG	NA	NA	NA	NA		NA	NA	NA	NA		NA	NA	NA	NA		NA	NA	NA	NA		NA	NA	NA	NA			NA	NA		NA		NA	NA	NA	NA		NA	NA	NA	NA		7	NA	NA	NA		NA	NA	NA
AAGTACTCGATGTACACTCGGGGACCG	NA	NA	NA	NA		NA	NA	NA	NA		NA	NA	NA	NA		NA	NA	NA	NA		NA	NA	NA	NA			NA	NA		NA		NA	NA	NA	NA		47	16	NA	90		NA	22	NA	NA		NA	NA	NA
AAGTAGATTCAGGGATGGGCGTGGCTG	NA	NA	NA	NA		NA	NA	NA	NA		NA	NA	NA	NA		NA	NA	NA	NA		NA	NA	NA	NA			NA	NA		NA		NA	NA	NA	NA		1	18	NA	8		NA	NA	NA	NA		NA	NA	NA
AAGTCCGTTCCATTTTCGAACTCCCCT	NA	NA	NA	NA		NA	NA	NA	NA		NA	NA	NA	NA		NA	NA	NA	NA		NA	NA	NA	NA			NA	NA		NA		1	10	NA	NA		NA	NA	NA	NA		NA	NA	NA	NA		NA	NA	NA
AAGTGCGCGCGGGGTGATTCGACATGA	NA	NA	NA	NA		NA	NA	NA	NA		NA	NA	NA	NA		NA	NA	NA	NA		NA	NA	NA	NA			NA	NA		NA		NA	NA	NA	NA		NA	NA	NA	NA		NA	NA	NA	NA		NA	60	NA
AAGTTCGGGTCCCTCTAAGGAGTAACT	NA	5069	1044	NA		NA	NA	NA	NA		NA	1	NA	NA		NA	1	NA	NA		NA	1	NA	NA			NA	NA		NA		NA	NA	NA	NA		NA	NA	NA	NA		NA	NA	NA	NA		NA	NA	NA
AAGTTGAGCAGGTCAATGTTCGAGAGG	NA	NA	NA	NA		NA	NA	NA	NA		NA	NA	NA	NA		NA	NA	NA	NA		54	NA	NA	406			NA	NA		NA		NA	NA	NA	NA		NA	NA	NA	NA		NA	NA	NA	NA		NA	NA	NA
AAGTTGGGCGTGCTCGTTCAAAAGAAG	NA	NA	NA	NA		NA	NA	NA	NA		NA	39	NA	NA		NA	NA	NA	NA		NA	NA	NA	NA			NA	NA		NA		NA	NA	NA	NA		NA	NA	NA	NA		NA	NA	NA	NA		NA	NA	NA
AAGTTTAGCAGTAGCCCGGCACTCAGA	NA	NA	NA	NA		NA	NA	NA	NA		NA	NA	NA	NA		NA	NA	NA	NA		NA	NA	NA	NA			NA	NA		NA		NA	NA	NA	NA		NA	NA	NA	NA		NA	8	NA	NA		NA	NA	NA
AATACACTGTATAATTTCGTATTCCCA	NA	NA	NA	NA		NA	NA	NA	NA		NA	NA	NA	NA		NA	NA	NA	NA		NA	NA	NA	NA			37	NA		1418		NA	NA	NA	NA		NA	NA	NA	NA		NA	NA	NA	NA		NA	NA	NA
AATAGGTCGGAGTGGGGTTATATCTCC	NA	NA	NA	NA		NA	NA	NA	NA		NA	NA	NA	NA		NA	NA	NA	NA		NA	NA	NA	NA			NA	NA		NA		NA	26	NA	NA		NA	NA	NA	NA		NA	NA	NA	NA		NA	NA	NA
AATATACTATTGATTCTTGGTTTATAG	NA	NA	NA	NA		NA	NA	NA	NA		NA	NA	NA	NA		NA	NA	NA	NA		NA	NA	NA	NA			NA	NA		NA		NA	NA	NA	NA		NA	NA	NA	NA		NA	NA	NA	NA		12	NA	NA
AATATGGCTTTGTTTACTGCGGCAATT	NA	NA	NA	NA		NA	NA	NA	NA		NA	NA	NA	NA		NA	NA	NA	NA		NA	NA	NA	NA			NA	NA		NA		NA	NA	NA	NA		NA	NA	NA	NA		NA	NA	NA	NA		NA	40	NA
AATCAATACGGCTCTAACGTAGCGTGA	NA	NA	NA	NA		NA	NA	NA	NA		NA	NA	NA	NA		NA	NA	NA	NA		NA	NA	NA	NA			NA	NA		NA		NA	NA	NA	NA		12	1	NA	115		NA	NA	NA	NA		NA	NA	NA
AATCCCGCTGATCTCCTCTACGGGCGG	NA	NA	NA	NA		NA	NA	NA	NA		NA	NA	NA	NA		NA	NA	NA	NA		NA	NA	NA	NA			NA	NA		NA		NA	5	NA	NA		NA	NA	NA	NA		NA	NA	NA	NA		NA	NA	NA
AATCCTGAGTGCATTGCCGAAACGGCG	NA	NA	NA	NA		NA	NA	NA	NA		NA	NA	NA	NA		NA	NA	NA	NA		NA	NA	NA	NA			117	NA		24		NA	NA	NA	NA		NA	NA	NA	NA		NA	NA	NA	NA		NA	NA	NA
AATGATGGTGTTCAGTTTAGCTGATTA	NA	NA	NA	NA		NA	NA	NA	NA		NA	NA	NA	NA		NA	NA	NA	NA		NA	NA	NA	NA			NA	NA		NA		11	6	NA	NA		NA	NA	NA	NA		NA	NA	NA	NA		NA	NA	NA
AATGGGACCTGTTGCGTAGGGACTCTT	NA	5610	418	NA		NA	NA	NA	NA		NA	NA	NA	NA		NA	1	NA	NA		NA	NA	NA	NA			NA	NA		NA		NA	NA	NA	NA		NA	NA	NA	NA		NA	NA	NA	NA		NA	NA	NA
AATGGGACCTGTTGCGTGGGGACTCTT	NA	NA	NA	NA		NA	NA	NA	NA		NA	NA	NA	NA		NA	NA	NA	NA		NA	NA	NA	NA			NA	NA		NA		NA	NA	NA	NA		NA	NA	NA	NA		NA	NA	NA	NA		1080	247	2
AATGGGTCCCACATTGATGGCTGTCCT	NA	NA	NA	NA		NA	NA	NA	NA		NA	NA	NA	NA		NA	NA	NA	NA		NA	NA	NA	NA			1	NA		NA		194	188	28	423		NA	NA	NA	NA		NA	NA	NA	NA		NA	NA	NA
AATTCGAGAAGTCACGCTACCTTTTTG	NA	NA	NA	NA		NA	NA	NA	NA		NA	NA	NA	NA		12	NA	NA	4		NA	NA	NA	NA			NA	NA		NA		NA	NA	NA	NA		NA	NA	NA	NA		NA	NA	NA	NA		NA	NA	NA
AATTCGAGGGTCCTGAGAGGTGGTGGA	NA	NA	NA	NA		NA	NA	NA	NA		NA	NA	NA	NA		NA	NA	NA	NA		NA	NA	NA	NA			NA	NA		NA		NA	18	NA	NA		NA	NA	NA	NA		NA	NA	NA	NA		NA	NA	NA
AATTCTACAATACCTAATTTGTAGAGC	NA	NA	NA	NA		NA	NA	NA	NA		NA	NA	NA	NA		NA	NA	NA	NA		NA	NA	NA	NA			NA	NA		NA		NA	NA	NA	NA		NA	NA	NA	NA		40	1129	NA	19		NA	NA	NA
AATTCTGGCTGTAGCTAATTCCGTAGA	NA	NA	NA	NA		NA	NA	NA	NA		NA	NA	NA	NA		NA	NA	NA	NA		NA	NA	NA	NA			NA	NA		NA		NA	NA	NA	NA		NA	36	NA	92		NA	NA	NA	NA		NA	NA	NA
AATTGCAGGCTACGAGCCAAGGCCCTG	NA	NA	NA	NA		NA	NA	NA	NA		NA	NA	NA	NA		NA	NA	NA	NA		NA	NA	NA	NA			NA	NA		NA		NA	NA	NA	NA		NA	NA	NA	NA		NA	30	NA	NA		NA	NA	NA
AATTGCCCCCGCCACGTGCGGCATACC	NA	NA	NA	NA		NA	NA	NA	NA		NA	NA	NA	NA		NA	NA	NA	NA		NA	NA	NA	NA			40	225		NA		NA	NA	NA	NA		NA	NA	NA	NA		NA	NA	NA	NA		NA	NA	NA
ACAAAGCTGACTTGGCTTAACCTGTCG	NA	NA	NA	NA		NA	NA	NA	NA		NA	NA	NA	NA		NA	NA	NA	NA		NA	NA	NA	NA			NA	NA		NA		NA	NA	NA	NA		NA	NA	NA	NA		NA	246	NA	NA		NA	NA	NA
ACACACGCTTAGCACTACTATCTCGAG	NA	NA	NA	NA		NA	NA	NA	NA		NA	NA	NA	NA		NA	NA	NA	NA		NA	NA	NA	NA			58	NA		37		NA	NA	NA	NA		NA	NA	NA	NA		NA	NA	NA	NA		NA	NA	NA
ACACCAGGTACCAATCTCGTGGGCTTG	NA	NA	NA	NA		NA	NA	NA	NA		NA	NA	NA	NA		NA	NA	NA	NA		NA	NA	NA	NA			NA	NA		NA		NA	NA	NA	NA		NA	NA	NA	NA		NA	NA	NA	NA		8	NA	NA
ACACGGGAACTACCCTGCCACCATCAT	NA	NA	NA	NA		NA	NA	NA	NA		NA	NA	NA	NA		NA	NA	NA	NA		NA	NA	NA	NA			NA	NA		NA		212	551	NA	426		NA	NA	NA	NA		NA	NA	NA	NA		NA	NA	NA
ACAGAGACAGCACACGTGGTAAGAGCA	NA	NA	NA	NA		NA	NA	NA	NA		NA	NA	NA	NA		NA	NA	NA	NA		NA	NA	NA	NA			NA	NA		NA		9	2	2	NA		NA	NA	NA	NA		NA	NA	NA	NA		NA	NA	NA
ACAGATTATTAATAGTTAAGTGGTGTC	NA	NA	NA	NA		NA	NA	NA	NA		NA	NA	NA	NA		NA	NA	NA	NA		NA	NA	NA	NA			NA	NA		NA		31	35	NA	269		NA	NA	NA	NA		NA	NA	NA	NA		NA	NA	NA
ACAGGACGTGTTATCTGGAGGATTTCT	NA	NA	NA	NA		NA	NA	NA	NA		NA	NA	NA	NA		NA	NA	NA	NA		NA	NA	NA	NA			NA	NA		NA		NA	13	NA	NA		NA	NA	NA	NA		NA	NA	NA	NA		NA	NA	NA
ACAGGAGGCACAAACGTTTATGTAGAT	NA	NA	NA	NA		NA	NA	NA	NA		NA	NA	NA	NA		NA	NA	NA	NA		NA	NA	NA	NA			NA	NA		NA		NA	NA	NA	NA		NA	25	NA	NA		NA	NA	NA	NA		NA	NA	NA
ACAGTCCTCAAGTATCGTACTGTGATT	NA	NA	NA	NA		NA	NA	NA	NA		NA	NA	NA	NA		NA	NA	NA	NA		NA	NA	NA	NA			NA	NA		NA		NA	21	NA	NA		NA	NA	NA	NA		NA	NA	NA	NA		NA	NA	NA
ACAGTCTCGCTCCGACGTTCCGTCTTG	NA	NA	NA	NA		NA	NA	NA	NA		NA	NA	NA	NA		NA	NA	NA	NA		NA	NA	NA	NA			NA	778		NA		NA	NA	NA	NA		NA	NA	NA	NA		NA	NA	NA	NA		NA	NA	NA
ACATCGGCAACGTCACCCTATCTTCAA	NA	NA	NA	NA		NA	NA	NA	NA		NA	NA	NA	NA		NA	NA	NA	NA		NA	NA	NA	NA			NA	NA		NA		NA	NA	NA	NA		1	NA	NA	3		1005	16	NA	1288		NA	NA	NA
ACATGCGGACGAACTACGCTCCTAGAT	NA	NA	NA	NA		NA	NA	NA	NA		NA	NA	NA	NA		NA	NA	NA	NA		NA	NA	NA	NA			NA	NA		NA		NA	NA	2	NA		NA	NA	NA	NA		NA	NA	NA	NA		NA	NA	NA
ACATGTTTCATGTGTATACGGCTGTAT	NA	NA	NA	NA		NA	NA	NA	NA		NA	NA	NA	NA		NA	NA	NA	NA		NA	NA	NA	NA			NA	NA		NA		NA	NA	NA	NA		NA	NA	NA	NA		NA	14	NA	NA		NA	NA	NA
ACATTGGCGTTACATGTTGGGCGAACC	NA	NA	NA	NA		NA	NA	NA	NA		NA	NA	NA	NA		NA	NA	NA	NA		NA	NA	NA	NA			NA	NA		NA		NA	NA	NA	1		647	77	NA	1541		NA	NA	NA	NA		NA	NA	NA
ACATTTGTTAGATGAATGAGGTGTCGC	NA	NA	NA	NA		NA	NA	NA	NA		NA	NA	NA	NA		NA	NA	NA	NA		NA	NA	NA	NA			75	48		183		NA	NA	NA	1		NA	NA	NA	NA		NA	NA	NA	NA		NA	NA	NA
ACCAACTAAGGGTTAATGCGCGAGTGG	NA	NA	NA	NA		NA	NA	NA	NA		NA	NA	NA	NA		NA	NA	NA	NA		NA	NA	NA	NA			NA	NA		NA		NA	NA	NA	NA		64	NA	NA	2		NA	NA	NA	NA		NA	NA	NA
ACCACATCGTGGATTTGCCCTTCCTGG	NA	NA	NA	NA		NA	NA	NA	NA		NA	NA	5	NA		NA	NA	NA	NA		NA	NA	NA	NA			NA	NA		NA		NA	NA	NA	NA		NA	NA	NA	NA		NA	NA	NA	NA		NA	NA	NA
ACCACGAATGCTCACGTCGTCGTTCTT	NA	NA	NA	NA		NA	NA	NA	NA		NA	NA	NA	NA		NA	NA	NA	NA		NA	NA	NA	NA			NA	NA		NA		NA	NA	NA	NA		NA	NA	NA	NA		132	193	NA	337		NA	NA	NA
ACCCACAGTGGTGGATTTTGTCCTCTG	NA	NA	NA	NA		NA	NA	NA	NA		NA	1372	16649	NA		NA	NA	NA	NA		NA	NA	1	NA			NA	NA		NA		NA	NA	NA	NA		NA	NA	NA	NA		NA	NA	NA	NA		NA	NA	NA
ACCCCCACGATTTGGTACCCAACACCT	NA	NA	NA	NA		NA	NA	NA	NA		NA	NA	NA	NA		NA	NA	NA	NA		NA	NA	NA	NA			NA	NA		NA		NA	NA	NA	NA		NA	NA	NA	NA		26	NA	NA	58		NA	NA	NA
ACCGATTTATATGTTGGTGGATTACCA	NA	NA	NA	NA		NA	NA	NA	NA		NA	NA	NA	NA		NA	NA	NA	NA		NA	NA	NA	NA			NA	NA		NA		NA	NA	NA	NA		NA	NA	NA	NA		730	27	NA	94		NA	NA	NA
ACCGGTTGTACGTCGAATTGGGTCTCC	NA	NA	NA	NA		NA	NA	NA	NA		NA	NA	NA	NA		NA	NA	NA	NA		4	45	49	140			NA	NA		NA		NA	NA	NA	NA		NA	NA	NA	NA		NA	NA	NA	NA		NA	NA	NA
ACCGTCCATGTAGTCGCAGCAATGAAG	NA	NA	NA	NA		NA	NA	NA	NA		NA	NA	NA	NA		NA	NA	NA	NA		NA	NA	NA	NA			NA	1		NA		NA	6	NA	NA		NA	NA	NA	NA		NA	NA	NA	NA		NA	NA	NA
ACCGTTCCGGGTGGCAGGCATGCGACC	NA	NA	NA	NA		NA	NA	NA	NA		NA	NA	NA	NA		NA	NA	NA	NA		NA	NA	NA	NA			NA	NA		1		NA	NA	NA	NA		56	12	NA	NA		NA	NA	NA	NA		NA	NA	NA
ACCTATTAAGAAGGTAAAAGACGTAAC	NA	NA	NA	NA		NA	NA	NA	NA		NA	NA	NA	NA		NA	NA	NA	NA		NA	NA	NA	NA			NA	NA		NA		8	NA	NA	NA		NA	NA	NA	NA		NA	NA	NA	NA		NA	NA	NA
ACCTCGAGAATAAGGGAAATAGCTGTT	NA	NA	NA	NA		NA	NA	NA	NA		NA	NA	NA	NA		NA	NA	NA	NA		NA	NA	NA	NA			NA	NA		NA		NA	NA	NA	NA		NA	NA	NA	NA		297	8	NA	1633		NA	NA	NA
ACCTCGTCCGTGGGCCTGCCAATCCGA	NA	NA	NA	NA		NA	NA	NA	NA		NA	NA	NA	NA		NA	NA	NA	NA		NA	NA	NA	NA			NA	NA		NA		NA	NA	NA	NA		NA	NA	NA	NA		NA	205	NA	NA		NA	NA	NA
ACCTGAAGTCATTCCTCAACCATTTGT	NA	NA	NA	NA		NA	NA	NA	NA		NA	NA	NA	NA		NA	NA	8	84		NA	NA	NA	NA			NA	NA		NA		NA	NA	NA	NA		NA	NA	NA	NA		NA	NA	NA	NA		NA	NA	NA
ACCTGGCATACGACATGAGGTTCGTCG	NA	NA	NA	NA		NA	NA	NA	NA		NA	NA	NA	NA		NA	NA	NA	NA		NA	NA	NA	NA			NA	NA		NA		NA	NA	NA	NA		NA	NA	NA	NA		NA	NA	NA	NA		66	NA	NA
ACCTTACGCCCGTTGGGATTTGGTAGA	NA	NA	NA	NA		NA	NA	NA	NA		NA	NA	NA	NA		NA	NA	NA	NA		NA	NA	NA	NA			NA	NA		NA		NA	NA	NA	NA		NA	NA	NA	NA		NA	NA	NA	NA		52	8	NA
ACCTTCGTAAGACTGGGTACCTATGTG	NA	NA	NA	NA		NA	NA	NA	NA		NA	NA	NA	NA		NA	NA	NA	NA		NA	NA	NA	NA			1	12		1		NA	NA	NA	NA		NA	NA	NA	NA		NA	NA	NA	NA		22	NA	NA
ACCTTGGATCATGCTGTGAAGGGCTCC	NA	NA	NA	NA		NA	NA	NA	NA		NA	NA	NA	NA		NA	NA	NA	NA		NA	NA	NA	NA			NA	NA		NA		NA	NA	NA	NA		NA	NA	NA	NA		NA	NA	NA	NA		NA	262	NA
ACGAGGGTATACCAAAAACAACGCGCC	NA	NA	NA	NA		NA	NA	NA	NA		NA	NA	NA	NA		NA	NA	NA	NA		NA	NA	NA	NA			NA	NA		NA		NA	27	NA	NA		NA	NA	NA	NA		NA	NA	NA	NA		NA	NA	NA
ACGAGTCATGTGTAATTGCGACCTGAC	NA	NA	NA	NA		NA	NA	NA	NA		NA	NA	NA	NA		NA	NA	NA	NA		NA	NA	NA	NA			NA	NA		NA		NA	NA	NA	NA		NA	NA	NA	NA		NA	NA	NA	NA		NA	43	NA
ACGATGTCTCTGATCTATCCTCTCATC	NA	NA	NA	NA		NA	NA	NA	NA		NA	NA	NA	NA		NA	NA	NA	NA		NA	NA	NA	NA			NA	NA		NA		NA	NA	NA	1		330	7	NA	960		NA	NA	NA	NA		NA	NA	NA
ACGCAACAAGCGACACCGGCCTTTCGT	NA	NA	NA	NA		NA	NA	NA	NA		NA	NA	NA	NA		NA	NA	NA	NA		NA	NA	NA	NA			NA	NA		NA		49	53	NA	NA		NA	NA	NA	NA		NA	NA	NA	NA		NA	NA	NA
ACGCTGCTCGGCATCCCGTTATGCCTC	NA	NA	NA	NA		NA	NA	NA	NA		NA	NA	NA	NA		NA	NA	NA	NA		NA	NA	NA	NA			NA	NA		NA		NA	NA	NA	NA		NA	NA	NA	NA		NA	63	NA	NA		NA	NA	NA
ACGGAGCTTGAAAATCTGTACTTTCCT	NA	NA	NA	NA		NA	NA	NA	NA		NA	NA	NA	NA		NA	NA	NA	NA		NA	NA	NA	NA			NA	40		NA		NA	NA	NA	NA		NA	NA	NA	NA		NA	NA	NA	NA		NA	NA	NA
ACGGATCGAGGGTTATCCGATTCTCGA	NA	1	NA	NA		51	533	843	NA		NA	NA	NA	NA		NA	NA	NA	NA		NA	NA	NA	NA			NA	NA		NA		NA	NA	NA	NA		NA	NA	NA	NA		NA	NA	NA	NA		NA	NA	NA
ACGGCGGAACCCGGTTTGACGACAGTT	NA	NA	NA	NA		NA	NA	NA	NA		NA	NA	NA	NA		NA	NA	NA	NA		NA	NA	NA	NA			NA	NA		NA		NA	NA	NA	NA		NA	NA	NA	NA		NA	NA	NA	NA		16	39	NA
ACGGGACCTTTCCCCTCTCTGTGAGCT	NA	NA	NA	NA		NA	NA	NA	NA		NA	NA	NA	NA		NA	NA	NA	NA		NA	NA	NA	NA			NA	NA		NA		NA	NA	NA	NA		NA	NA	NA	NA		NA	15	NA	NA		NA	NA	NA
ACGGGGCCATCCGCCAGACGGAGACCT	NA	NA	NA	NA		NA	NA	NA	NA		NA	NA	NA	NA		NA	NA	NA	NA		NA	NA	NA	NA			NA	NA		NA		NA	NA	NA	NA		NA	NA	NA	63		NA	NA	NA	NA		NA	NA	NA
ACGGGTCATTAACACTTGTTATAAGTC	NA	NA	NA	NA		NA	NA	NA	NA		NA	NA	NA	NA		NA	NA	NA	NA		NA	NA	NA	NA			NA	NA		NA		NA	59	NA	NA		NA	NA	NA	NA		NA	NA	NA	NA		NA	NA	NA
ACGTAAGAAGTCGGGGATAGCGTATGA	NA	NA	NA	NA		NA	NA	NA	NA		NA	NA	NA	NA		NA	NA	NA	NA		NA	NA	NA	NA			322	NA		219		NA	NA	NA	NA		NA	NA	NA	NA		NA	NA	NA	NA		NA	NA	NA
ACGTATTCGAATGCCTCTTCGGGCCGC	NA	NA	NA	NA		NA	NA	NA	NA		NA	NA	NA	NA		NA	NA	NA	NA		NA	NA	NA	NA			NA	NA		NA		NA	NA	NA	NA		NA	NA	NA	NA		29	NA	NA	71		NA	NA	NA
ACGTCCCTGTAGTCACTGTGCGTCTGG	NA	NA	NA	NA		NA	NA	NA	NA		NA	NA	NA	NA		NA	NA	NA	NA		NA	NA	NA	NA			NA	NA		NA		NA	NA	NA	NA		NA	NA	NA	NA		NA	72	NA	NA		NA	NA	NA
ACGTGTGCCTCCCGTCCCATAATCCAC	NA	NA	NA	NA		NA	NA	NA	NA		NA	NA	NA	NA		NA	NA	NA	NA		NA	NA	NA	NA			NA	112		NA		NA	NA	NA	NA		NA	NA	NA	NA		NA	NA	NA	NA		NA	NA	NA
ACGTTTGGTTGCTTGGAGCAGAGTCCT	NA	NA	NA	NA		NA	NA	NA	NA		NA	NA	NA	NA		NA	NA	NA	NA		NA	NA	NA	NA			NA	NA		NA		NA	NA	NA	NA		NA	NA	NA	NA		56	NA	NA	76		NA	NA	NA
ACTAAACCACCGTTATCATGACAATCG	NA	NA	NA	NA		NA	NA	NA	NA		NA	NA	NA	NA		NA	NA	NA	NA		NA	NA	NA	NA			NA	NA		NA		NA	NA	NA	NA		251	122	NA	144		NA	NA	NA	NA		NA	NA	NA
ACTAACAGTGTAGTTCAGATGCGATGA	NA	NA	NA	NA		NA	NA	NA	NA		NA	NA	NA	NA		NA	NA	NA	NA		NA	NA	NA	NA			NA	1		NA		359	842	NA	NA		NA	NA	NA	NA		NA	1	NA	NA		NA	NA	NA
ACTACATATTTGCGAAACACATTTCGG	NA	NA	NA	NA		NA	NA	NA	NA		NA	5652	5447	1		NA	NA	NA	NA		NA	NA	NA	NA			NA	NA		NA		NA	NA	NA	NA		NA	NA	NA	NA		NA	NA	NA	NA		NA	NA	NA
ACTACCAGCCCGCTCTCGAATCGCGGT	NA	NA	NA	NA		NA	NA	NA	NA		NA	NA	NA	NA		1	NA	NA	NA		754	193	NA	255			NA	NA		NA		NA	NA	NA	NA		NA	NA	NA	NA		NA	NA	NA	NA		NA	NA	NA
ACTATCGCGATGGCTATTGTTGAAAAA	NA	NA	NA	NA		NA	NA	NA	NA		NA	NA	NA	NA		NA	NA	NA	NA		NA	NA	NA	NA			NA	NA		NA		NA	NA	NA	NA		NA	13	NA	NA		NA	NA	NA	NA		NA	NA	NA
ACTCGACCATGCGAAACGAGTCCTTAG	NA	NA	NA	NA		NA	NA	NA	NA		NA	NA	NA	NA		NA	NA	NA	NA		NA	NA	NA	NA			NA	59		NA		NA	NA	NA	NA		NA	NA	NA	NA		NA	NA	NA	NA		NA	NA	NA
ACTCTTCGTACATAGGGAGGAATGGTA	NA	NA	NA	NA		NA	NA	NA	NA		NA	NA	NA	NA		NA	NA	NA	NA		NA	NA	NA	NA			NA	NA		NA		NA	NA	NA	NA		NA	NA	NA	NA		11	NA	NA	57		NA	NA	NA
ACTGCCGGAGCATCAGCTCATCCAAGT	NA	NA	NA	NA		NA	NA	NA	NA		NA	NA	NA	NA		NA	NA	NA	NA		NA	NA	NA	NA			NA	NA		NA		33	10	NA	37		NA	NA	NA	NA		NA	NA	NA	NA		NA	NA	NA
ACTGGTCTGCCCCTGTTGGGTAAAAAT	76	83	NA	206		NA	NA	NA	NA		NA	NA	NA	NA		NA	NA	NA	NA		NA	NA	NA	NA			NA	NA		NA		NA	NA	NA	NA		NA	NA	NA	NA		NA	NA	NA	NA		NA	NA	NA
ACTGTCACCTGTAACGGCGCGTCGCAG	NA	NA	NA	NA		NA	NA	NA	NA		NA	NA	NA	NA		NA	NA	NA	NA		NA	NA	NA	NA			NA	NA		NA		NA	10	NA	NA		NA	NA	NA	NA		NA	NA	NA	NA		NA	NA	NA
ACTTATCAACGCATCTTTGGTCCTGTT	NA	NA	NA	NA		NA	NA	NA	NA		NA	NA	NA	NA		NA	NA	NA	NA		NA	NA	NA	NA			NA	NA		1		468	109	NA	219		NA	NA	NA	NA		NA	NA	NA	NA		NA	NA	NA
ACTTCAGAAGTTAGACGGGAGTGTGCT	NA	NA	NA	NA		NA	NA	NA	NA		NA	NA	NA	NA		NA	NA	NA	NA		NA	NA	NA	NA			NA	NA		NA		68	NA	NA	53		NA	NA	NA	NA		NA	NA	NA	NA		NA	NA	NA
ACTTCAGGTGAATTTACGTGCTTCCGG	NA	NA	NA	NA		NA	NA	NA	NA		NA	NA	NA	NA		NA	NA	NA	NA		NA	NA	NA	NA			NA	NA		NA		NA	NA	NA	NA		NA	47	NA	NA		NA	NA	NA	NA		233	NA	NA
ACTTGCCCCTATCGCTGCGCGCATTCA	NA	NA	NA	NA		NA	NA	NA	NA		NA	NA	NA	NA		NA	NA	NA	NA		NA	NA	NA	NA			NA	NA		NA		NA	NA	NA	NA		NA	NA	NA	NA		NA	NA	NA	NA		8	NA	NA
ACTTTTATGGAGATCGTTATCTGGTGC	NA	NA	NA	NA		NA	NA	NA	NA		NA	NA	NA	NA		NA	NA	NA	NA		NA	NA	NA	NA			NA	NA		NA		NA	NA	NA	NA		NA	NA	NA	NA		NA	137	NA	NA		NA	NA	NA
AGAAAATGATACCTGGCAACCAACATA	NA	NA	NA	NA		NA	NA	NA	NA		NA	NA	NA	NA		NA	NA	NA	NA		NA	NA	NA	NA			NA	4		NA		NA	NA	NA	NA		NA	NA	NA	NA		NA	NA	NA	NA		NA	NA	NA
AGAACTAATTGCAAATTGGAAGTAGGC	NA	NA	NA	NA		NA	NA	NA	NA		NA	NA	NA	NA		NA	NA	NA	NA		NA	272	NA	NA			NA	NA		NA		NA	NA	NA	NA		NA	NA	NA	NA		NA	NA	NA	NA		NA	NA	NA
AGAACTCTTAATACGTTAAATTCGGTC	NA	NA	NA	NA		NA	NA	NA	NA		NA	NA	NA	NA		NA	NA	NA	NA		NA	NA	NA	NA			NA	NA		NA		89	28	NA	8		NA	NA	NA	NA		NA	NA	NA	NA		NA	NA	NA
AGAAGACGACCCACGGCATGCTTTAAG	NA	NA	NA	NA		NA	NA	NA	NA		NA	NA	NA	NA		NA	NA	NA	NA		NA	NA	NA	NA			NA	NA		NA		NA	NA	NA	NA		NA	NA	NA	NA		NA	NA	NA	NA		NA	382	NA
AGAATTATAATAGCCTTTCGGGGGGTG	NA	NA	NA	NA		NA	NA	NA	NA		NA	NA	NA	NA		NA	NA	NA	NA		NA	NA	NA	NA			NA	NA		NA		NA	NA	NA	NA		NA	NA	NA	NA		NA	13	NA	NA		NA	NA	NA
AGACAACCTGGCAATGAGGGGAACTCG	NA	NA	NA	NA		NA	NA	NA	NA		NA	NA	NA	NA		NA	NA	NA	NA		NA	NA	NA	NA			NA	NA		NA		NA	NA	NA	NA		NA	NA	NA	NA		438	NA	NA	426		NA	NA	NA
AGACGCTTGTCTAGTGGTTACCGATTT	NA	NA	NA	NA		NA	NA	NA	NA		NA	NA	NA	NA		NA	NA	NA	NA		NA	NA	NA	NA			NA	NA		NA		11	NA	NA	NA		NA	NA	NA	NA		NA	NA	NA	NA		NA	NA	NA
AGACTGGAGCGCATCGTGATTATCGTG	NA	NA	NA	NA		NA	NA	NA	NA		NA	NA	NA	NA		NA	NA	NA	NA		NA	NA	NA	NA			NA	NA		NA		17	NA	NA	132		NA	NA	NA	NA		NA	NA	NA	NA		NA	NA	NA
AGACTTTAACAGCCAGTGGCGGATCGT	NA	NA	NA	NA		NA	NA	NA	NA		NA	NA	NA	NA		NA	NA	NA	NA		NA	NA	NA	NA			NA	NA		NA		NA	42	NA	NA		NA	NA	NA	NA		NA	NA	NA	NA		NA	NA	NA
AGAGCACTTCTGAGGAGTCTAGGGTGG	NA	NA	NA	NA		NA	NA	NA	NA		NA	NA	NA	NA		NA	NA	NA	NA		NA	NA	NA	NA			NA	NA		NA		NA	NA	NA	NA		344	55	NA	746		NA	NA	NA	NA		NA	NA	NA
AGAGGAAACTCAGGCCCCCGTGCCAGA	NA	NA	NA	NA		NA	NA	NA	NA		NA	NA	NA	NA		NA	NA	NA	NA		NA	NA	NA	NA			NA	NA		NA		NA	NA	NA	NA		NA	NA	NA	NA		NA	NA	NA	NA		NA	26	NA
AGAGGGCTTTTTTTAATTAGTCTGATG	NA	NA	NA	NA		NA	NA	NA	NA		NA	NA	NA	NA		NA	NA	NA	NA		NA	NA	NA	NA			NA	NA		NA		NA	NA	NA	NA		NA	NA	NA	NA		NA	NA	NA	NA		1	NA	NA
AGAGGTATTCCGATCGCCAGGAGTAGA	NA	NA	NA	NA		NA	NA	NA	NA		NA	NA	NA	NA		NA	NA	NA	NA		NA	NA	NA	NA			NA	NA		NA		NA	NA	NA	NA		NA	NA	NA	NA		NA	12	16	NA		NA	NA	NA
AGAGTCTTTCGTTGTTGAGAAATCCGA	NA	NA	NA	NA		NA	NA	NA	NA		NA	NA	NA	NA		NA	NA	NA	NA		NA	NA	NA	NA			NA	NA		NA		NA	NA	NA	NA		NA	NA	NA	NA		46	19	NA	20		NA	NA	NA
AGATCCGTTAAGATGTATTCGTCAAGT	NA	NA	NA	NA		NA	NA	NA	NA		NA	NA	NA	NA		NA	NA	NA	NA		NA	NA	NA	NA			NA	NA		NA		68	12	NA	1105		NA	NA	NA	1		NA	NA	NA	NA		NA	NA	NA
AGATGTCGGTGATTTGATGGTAATCTG	NA	NA	NA	NA		NA	NA	NA	NA		NA	NA	NA	NA		NA	NA	NA	NA		NA	NA	NA	NA			NA	NA		NA		NA	NA	NA	NA		NA	NA	NA	NA		NA	82	NA	NA		NA	NA	NA
AGATTTGTAAATTGTTTGGAGTCTGCC	NA	NA	NA	NA		NA	NA	NA	NA		NA	NA	NA	NA		NA	NA	NA	NA		NA	NA	NA	NA			NA	NA		NA		NA	NA	NA	NA		NA	NA	NA	NA		NA	NA	NA	NA		NA	11	NA
AGCAAGTCGTTCCTACTAGGACAATCA	NA	NA	NA	NA		NA	NA	NA	NA		NA	NA	NA	NA		NA	NA	NA	NA		NA	NA	NA	NA			NA	NA		NA		51	3	NA	114		NA	NA	NA	NA		NA	NA	NA	NA		NA	NA	NA
AGCACGTGAAAGACTCAAGGAGTTTCA	NA	NA	NA	NA		NA	NA	NA	NA		NA	NA	NA	NA		NA	NA	NA	NA		NA	NA	NA	NA			NA	NA		NA		NA	26	NA	NA		NA	NA	NA	NA		NA	NA	NA	NA		NA	NA	NA
AGCACTTGGGCATCTCTGTCCCAGTCG	NA	NA	NA	NA		NA	NA	NA	NA		NA	NA	NA	NA		NA	NA	NA	NA		NA	NA	NA	NA			349	NA		1059		NA	NA	NA	NA		NA	NA	NA	NA		NA	NA	NA	NA		NA	NA	NA
AGCAGGGAGCGGCAGCTTGGAGATAGA	NA	NA	NA	NA		NA	NA	NA	NA		NA	NA	NA	NA		NA	NA	NA	NA		NA	NA	NA	NA			NA	1		NA		NA	NA	NA	NA		NA	NA	NA	NA		NA	32	NA	124		NA	NA	NA
AGCATAAGACTGGTTCTTGGTATAAAG	NA	NA	NA	NA		NA	NA	NA	NA		NA	NA	NA	NA		NA	NA	NA	NA		NA	NA	NA	NA			NA	NA		NA		NA	NA	NA	NA		NA	NA	NA	NA		NA	NA	NA	NA		166	NA	NA
AGCATCTCTGCGTGATACCGGACAATG	NA	NA	NA	NA		NA	NA	1	NA		NA	NA	NA	NA		NA	NA	NA	NA		NA	NA	NA	NA			NA	NA		NA		NA	1	NA	NA		NA	10	1	NA		49	20936	1159	50		NA	NA	NA
AGCATTAATTTCGGATCTCCGGTTTCA	NA	NA	NA	NA		NA	NA	NA	NA		NA	NA	NA	NA		NA	NA	NA	NA		321	NA	NA	433			NA	NA		NA		NA	NA	NA	NA		NA	NA	NA	NA		NA	NA	NA	NA		NA	NA	NA
AGCCCATCGCCGTGCCTCTGACTTAAA	NA	NA	NA	NA		NA	NA	NA	NA		NA	NA	NA	NA		NA	NA	NA	NA		NA	NA	NA	NA			NA	NA		NA		NA	NA	NA	NA		NA	NA	NA	NA		NA	51	NA	139		NA	NA	NA
AGCCCCATTCTACTATTCAACACGGCA	NA	NA	NA	NA		NA	NA	NA	NA		NA	NA	NA	NA		NA	NA	NA	NA		NA	NA	NA	NA			NA	NA		NA		NA	NA	NA	NA		NA	NA	NA	NA		66	12	NA	200		NA	NA	NA
AGCCCCCTGCTTGTTAGTTCTGAGGTA	NA	NA	NA	NA		NA	NA	NA	NA		NA	NA	NA	NA		NA	NA	NA	NA		NA	NA	NA	NA			NA	NA		NA		NA	10	NA	NA		NA	NA	NA	NA		NA	NA	NA	NA		NA	NA	NA
AGCGACTGCTCCCCGTAAGATTGCTGT	NA	NA	NA	NA		NA	NA	NA	NA		NA	NA	NA	NA		NA	NA	NA	NA		NA	NA	NA	NA			NA	NA		NA		NA	NA	NA	NA		887	325	NA	100		NA	NA	NA	NA		NA	NA	NA
AGCGGATCTCGAGGCGCCAATCACCCC	NA	NA	NA	NA		NA	NA	NA	NA		NA	NA	NA	NA		NA	NA	NA	NA		NA	NA	NA	NA			NA	NA		NA		1	NA	NA	NA		59	72	NA	1		NA	NA	NA	NA		NA	NA	NA
AGCGGATTCGTGCCGCACGCCTAGACA	NA	NA	NA	NA		NA	NA	NA	NA		NA	NA	NA	NA		NA	NA	NA	NA		NA	NA	NA	NA			NA	NA		NA		NA	NA	NA	NA		NA	NA	NA	NA		NA	NA	NA	NA		503	45	NA
AGCGGCCCCACTAAGTGTGGCGTGTTG	NA	NA	NA	NA		NA	NA	NA	NA		NA	NA	NA	NA		NA	NA	NA	NA		NA	NA	NA	NA			NA	NA		NA		NA	NA	NA	NA		NA	NA	NA	NA		79	NA	NA	116		NA	NA	NA
AGCGTTTGGCTGTGGATCACTTAGCCG	NA	NA	NA	NA		NA	NA	NA	NA		NA	NA	NA	NA		NA	NA	NA	NA		NA	NA	NA	NA			NA	NA		NA		NA	12	NA	NA		NA	NA	NA	NA		NA	NA	NA	NA		NA	NA	NA
AGCTCCCTTCCATGACGGGGCTAGTCG	NA	NA	NA	NA		NA	1	NA	NA		NA	4	1	NA		2003	11326	5156	4650		6	NA	NA	NA			NA	NA		NA		50	NA	NA	NA		NA	NA	NA	NA		NA	NA	NA	NA		NA	NA	NA
AGCTCGCGAGTTGCATTATCTGAAGCC	NA	NA	NA	NA		NA	NA	NA	NA		NA	NA	NA	NA		NA	NA	NA	NA		NA	NA	NA	NA			NA	NA		NA		101	4	NA	15		NA	NA	NA	NA		NA	NA	NA	NA		NA	NA	NA
AGCTCTCCTCATTTTACACCGTCTTCG	NA	NA	NA	NA		NA	NA	NA	NA		NA	NA	NA	NA		NA	NA	NA	NA		NA	NA	NA	NA			NA	NA		129		NA	NA	NA	NA		NA	NA	NA	NA		NA	NA	NA	NA		NA	NA	NA
AGCTTCCAACCACTTGTCCTTTCGTAT	NA	NA	NA	NA		NA	NA	NA	NA		NA	NA	NA	NA		NA	NA	NA	NA		NA	NA	NA	NA			NA	14		NA		NA	9	NA	NA		NA	NA	NA	NA		NA	NA	NA	NA		NA	NA	NA
AGCTTTTAAGAATATTTGGGTACTCCT	NA	NA	NA	NA		NA	NA	NA	NA		NA	NA	NA	NA		NA	NA	NA	NA		NA	NA	NA	NA			NA	NA		NA		NA	NA	NA	NA		NA	NA	NA	NA		76	48	NA	58		NA	NA	NA
AGGAACAAGACGAGGGGGGAATATGCG	NA	NA	NA	NA		NA	NA	NA	NA		NA	NA	NA	NA		NA	NA	NA	NA		NA	NA	NA	NA			NA	NA		NA		18	1	NA	189		NA	NA	NA	NA		NA	NA	NA	NA		NA	NA	NA
AGGAAGCTTGTCGTCCATAAAGTAGCG	NA	NA	NA	NA		NA	NA	NA	NA		NA	NA	NA	NA		NA	NA	NA	NA		NA	NA	NA	NA			NA	NA		NA		128	223	NA	135		NA	NA	NA	NA		NA	NA	NA	NA		NA	NA	NA
AGGAAGTGTCGCTGGTTCTTGAATGCT	NA	NA	NA	NA		NA	NA	NA	NA		NA	NA	NA	NA		NA	NA	NA	NA		NA	NA	NA	NA			NA	NA		NA		NA	NA	NA	NA		NA	NA	NA	NA		NA	NA	NA	NA		32	51	NA
AGGAATCGTTTGTAAGTGGGCGAGCAG	NA	NA	NA	NA		NA	NA	NA	NA		NA	NA	NA	NA		NA	NA	NA	NA		NA	NA	NA	NA			NA	NA		NA		NA	NA	NA	NA		NA	NA	NA	NA		NA	NA	NA	NA		16	NA	NA
AGGACACTGTGCCCGGGGAGCCAGCGC	NA	NA	NA	NA		NA	NA	NA	NA		NA	NA	NA	NA		NA	NA	NA	NA		NA	NA	NA	NA			NA	NA		NA		8	NA	NA	NA		NA	NA	NA	NA		NA	NA	NA	NA		NA	NA	NA
AGGACAGAACCTCAGGCGAGTCCACCA	NA	NA	NA	NA		NA	NA	NA	NA		NA	NA	NA	NA		NA	NA	NA	NA		NA	NA	NA	NA			NA	NA		NA		NA	NA	NA	NA		NA	NA	NA	NA		NA	47	NA	NA		NA	NA	NA
AGGACGTTTCTCTTGCCAGAGAATGTC	NA	NA	NA	NA		NA	NA	NA	NA		NA	NA	NA	NA		NA	NA	NA	NA		NA	NA	NA	NA			NA	NA		NA		NA	NA	NA	NA		NA	NA	NA	NA		137	123	NA	3		NA	NA	NA
AGGACTGGTGTGCCGCAGGCTCGAGCT	NA	NA	NA	NA		NA	NA	NA	NA		NA	NA	NA	NA		NA	NA	NA	NA		NA	NA	NA	NA			90	67		149		NA	NA	NA	NA		NA	NA	NA	NA		NA	NA	NA	NA		NA	NA	NA
AGGAGACTTACGAGGAAGGGTTTGGGC	NA	NA	NA	NA		NA	NA	NA	NA		NA	NA	NA	NA		NA	NA	NA	NA		NA	NA	NA	NA			NA	NA		NA		NA	88	519	NA		NA	NA	NA	NA		NA	NA	NA	NA		NA	NA	NA
AGGATCATCTGGTTTTCTGGCGGTCAG	NA	NA	NA	NA		NA	NA	NA	NA		NA	NA	NA	NA		NA	NA	NA	NA		NA	NA	NA	NA			NA	NA		NA		NA	NA	NA	NA		NA	NA	NA	NA		NA	NA	NA	NA		26	7	NA
AGGATGGGAACCCAAGACGTAAGGGGA	NA	NA	NA	NA		NA	NA	NA	NA		NA	NA	NA	NA		NA	NA	NA	NA		NA	NA	NA	NA			10	NA		52		NA	NA	NA	NA		NA	NA	NA	NA		NA	NA	NA	NA		NA	NA	NA
AGGATTTGATTAGCGTGTCGGTTAATG	NA	NA	NA	NA		NA	NA	NA	NA		NA	NA	NA	NA		NA	NA	NA	NA		NA	NA	NA	NA			NA	NA		NA		NA	NA	NA	NA		NA	13	NA	NA		NA	NA	NA	NA		NA	NA	NA
AGGCAAACCACGAGGCCTGGCAAGCTA	NA	NA	NA	NA		NA	NA	NA	NA		NA	NA	NA	NA		NA	NA	NA	NA		NA	NA	NA	NA			NA	NA		NA		6	NA	NA	NA		NA	NA	NA	NA		NA	NA	NA	NA		28	NA	NA
AGGCGGGTCCTTCAGTCTCCGCCTTGC	NA	NA	NA	NA		NA	NA	NA	NA		NA	NA	NA	NA		NA	NA	NA	NA		NA	NA	NA	NA			NA	NA		NA		NA	NA	NA	NA		NA	NA	NA	NA		NA	NA	NA	NA		9	29	NA
AGGCTCCCGTTAACCGCTGTAGGCCAT	NA	NA	NA	NA		NA	NA	NA	NA		NA	NA	NA	NA		NA	NA	NA	NA		NA	NA	NA	NA			NA	NA		NA		NA	NA	NA	NA		NA	NA	NA	NA		NA	NA	NA	NA		309	24	NA
AGGCTGATCGGTAATGACCCTCATACC	NA	NA	NA	NA		NA	NA	NA	NA		NA	NA	NA	NA		NA	NA	NA	NA		NA	NA	NA	NA			NA	NA		NA		NA	12	NA	NA		NA	NA	NA	NA		NA	NA	NA	NA		NA	NA	NA
AGGGCCAGAAGTCAATTTATTTTGTTT	NA	NA	NA	NA		NA	NA	NA	NA		NA	NA	NA	NA		NA	NA	NA	NA		NA	NA	NA	NA			NA	NA		NA		NA	NA	NA	NA		122	NA	NA	71		NA	NA	NA	NA		NA	NA	NA
AGGGCCGAACTTTACATGAAAGCACGG	NA	NA	NA	NA		NA	NA	NA	NA		NA	NA	NA	NA		NA	NA	NA	NA		NA	NA	NA	NA			NA	NA		NA		NA	4	NA	NA		NA	NA	NA	NA		NA	NA	NA	NA		NA	NA	NA
AGGGCTCCGGCGTCCTCTCAACTGCCC	93	NA	NA	124		NA	NA	NA	NA		NA	NA	NA	NA		NA	NA	NA	NA		NA	NA	NA	NA			NA	NA		NA		NA	NA	NA	NA		NA	NA	NA	NA		NA	NA	NA	NA		NA	NA	NA
AGGGCTCTTTTTCGGCGTCTTCTGCGT	NA	NA	NA	NA		NA	NA	NA	NA		NA	NA	NA	NA		NA	NA	NA	NA		NA	NA	NA	NA			NA	NA		NA		NA	4	NA	NA		NA	NA	NA	NA		NA	NA	NA	NA		NA	NA	NA
AGGGGGTTTAAGATTTTTCCAAGCCCA	NA	NA	NA	NA		NA	NA	NA	NA		NA	NA	NA	NA		NA	NA	NA	NA		NA	NA	NA	NA			NA	128		NA		NA	NA	NA	NA		NA	NA	NA	NA		NA	NA	NA	NA		NA	NA	NA
AGGGGTTTGACCGCTTGTGGGCCGTAA	NA	NA	NA	NA		NA	NA	NA	NA		NA	NA	NA	NA		NA	NA	NA	NA		NA	NA	NA	NA			NA	NA		NA		47	150	NA	NA		NA	NA	NA	NA		NA	NA	NA	NA		NA	NA	NA
AGGGTATTCCCCTTCGGACTATGCCTT	NA	NA	NA	NA		NA	NA	NA	NA		NA	NA	NA	NA		NA	NA	NA	NA		NA	NA	NA	NA			NA	NA		NA		NA	NA	NA	NA		NA	NA	NA	NA		NA	NA	NA	NA		NA	31	NA
AGGGTCGGTTACATGTCGTTGTGAACA	NA	NA	NA	NA		NA	NA	NA	NA		NA	NA	NA	NA		NA	NA	NA	NA		109	NA	NA	139			NA	NA		NA		NA	NA	NA	NA		NA	NA	NA	NA		NA	NA	NA	NA		NA	NA	NA
AGGTACCTCGTCCGCTTTCCGAAAGGT	NA	NA	NA	NA		NA	NA	NA	NA		NA	NA	NA	NA		NA	NA	NA	NA		NA	NA	NA	NA			NA	90		NA		NA	NA	NA	NA		NA	NA	NA	NA		NA	NA	NA	NA		NA	NA	NA
AGGTAGTGACGCCTGGTTAAAGGCCCC	NA	NA	NA	NA		NA	NA	NA	NA		NA	NA	NA	NA		NA	NA	NA	NA		NA	NA	NA	NA			NA	NA		NA		84	55	NA	NA		NA	NA	NA	NA		NA	NA	NA	NA		NA	NA	NA
AGGTATTTTTGACGGTCGCCCACCCTT	233	147	NA	368		NA	NA	NA	NA		NA	NA	NA	NA		NA	NA	NA	1		NA	NA	NA	345			NA	NA		NA		NA	NA	NA	NA		NA	NA	NA	NA		NA	NA	NA	NA		NA	NA	NA
AGGTCAAATACGTGTGTTGAATCGGGT	NA	NA	NA	NA		NA	NA	NA	NA		NA	NA	NA	NA		NA	NA	NA	NA		NA	NA	NA	NA			NA	NA		NA		1	NA	NA	NA		659	15	NA	246		NA	NA	NA	NA		NA	NA	NA
AGGTGTTGCCGACCGGTGCATATTCCA	NA	NA	NA	NA		NA	34	NA	NA		NA	NA	NA	NA		NA	NA	NA	NA		NA	NA	NA	NA			NA	NA		NA		NA	NA	NA	NA		NA	NA	NA	NA		NA	NA	NA	NA		NA	NA	NA
AGGTTCGTTATCGCGATAGTGGTTGGC	NA	NA	NA	NA		NA	NA	NA	NA		NA	NA	NA	NA		NA	NA	NA	NA		NA	NA	NA	NA			NA	NA		NA		NA	NA	NA	NA		NA	NA	NA	NA		NA	18	NA	NA		NA	NA	NA
AGTAACTATACAATCTCTGCATAGCAG	NA	NA	NA	NA		NA	NA	NA	NA		NA	NA	NA	NA		NA	NA	NA	NA		NA	NA	NA	NA			NA	NA		NA		NA	NA	NA	NA		NA	1	NA	NA		NA	2544	1665	NA		NA	1	NA
AGTACAGTTGCACTGCACAGAATACTC	NA	NA	NA	NA		NA	NA	NA	NA		NA	NA	NA	NA		NA	NA	NA	NA		NA	NA	NA	NA			NA	NA		NA		NA	17	NA	NA		NA	NA	NA	NA		NA	NA	NA	NA		NA	NA	NA
AGTACTAGGCATTCGCAGCCCGAGTCG	NA	NA	NA	NA		NA	NA	NA	NA		NA	NA	NA	NA		NA	NA	NA	NA		NA	NA	NA	NA			NA	NA		NA		268	6	NA	569		NA	NA	NA	NA		NA	NA	NA	NA		NA	NA	NA
AGTAGGCCTTTGGTTAGTGGCGCTTTA	NA	NA	NA	NA		NA	NA	NA	NA		NA	NA	NA	NA		NA	NA	NA	NA		NA	NA	NA	NA			NA	NA		1		NA	NA	NA	NA		72	20	NA	182		NA	NA	NA	NA		NA	NA	NA
AGTAGTGTTGTATGCCCTTGATTGGGT	NA	NA	NA	NA		NA	NA	NA	NA		NA	NA	NA	NA		NA	NA	NA	NA		NA	NA	NA	NA			328	46		1292		NA	NA	NA	NA		NA	NA	NA	NA		NA	NA	NA	NA		NA	NA	NA
AGTCAGAACGAGTTCGTGCAACGTCAT	NA	NA	NA	NA		NA	NA	NA	NA		NA	NA	NA	NA		NA	NA	NA	NA		NA	NA	NA	NA			NA	96		NA		NA	NA	NA	NA		NA	NA	NA	NA		NA	NA	NA	NA		NA	NA	NA
AGTCCACACCACCTTTTCGGCCGTGGA	NA	NA	NA	NA		NA	NA	NA	NA		NA	NA	NA	NA		NA	NA	NA	NA		NA	NA	NA	NA			NA	NA		NA		NA	9	NA	NA		NA	NA	NA	NA		NA	NA	NA	NA		NA	NA	NA
AGTCCGTCATCGCCAATATGCACAGTA	NA	NA	NA	NA		NA	NA	NA	NA		NA	NA	NA	NA		NA	NA	NA	NA		NA	NA	NA	NA			1032	NA		3418		NA	NA	NA	NA		NA	NA	NA	NA		NA	NA	NA	NA		NA	NA	NA
AGTCGTTTTCTCGCGTCAGTAAGTGTC	NA	39	NA	NA		NA	NA	NA	NA		NA	NA	NA	NA		NA	NA	NA	NA		NA	NA	NA	NA			NA	NA		NA		NA	NA	NA	NA		NA	NA	NA	NA		NA	NA	NA	NA		NA	NA	NA
AGTGCAACTTGATAATTTGGTATAATG	NA	NA	NA	NA		NA	NA	NA	NA		NA	NA	NA	NA		NA	NA	NA	NA		NA	NA	NA	NA			NA	NA		NA		NA	NA	NA	NA		118	34	NA	116		NA	NA	NA	NA		NA	NA	NA
AGTGCCCCAGGGCTGGGTATTGCCCCT	NA	NA	NA	NA		NA	NA	NA	NA		NA	NA	NA	NA		NA	NA	NA	NA		NA	NA	NA	NA			NA	NA		NA		NA	NA	NA	NA		NA	NA	NA	NA		NA	159	NA	NA		NA	NA	NA
AGTGCCGGTAGAGGTGTTGGAGAGCCT	NA	NA	NA	NA		NA	NA	NA	NA		NA	NA	NA	NA		NA	NA	NA	NA		NA	NA	NA	NA			NA	NA		NA		NA	NA	NA	NA		NA	NA	NA	1		129	NA	NA	307		NA	NA	NA
AGTGGCAACAGCCTGCGGCCGACGTCC	NA	NA	NA	NA		NA	NA	NA	NA		NA	NA	NA	NA		NA	NA	NA	NA		NA	NA	NA	NA			51	NA		NA		NA	NA	NA	NA		NA	NA	NA	NA		NA	NA	NA	NA		NA	NA	NA
AGTGGGTATGTATGAGACCGGTGAGTA	NA	NA	NA	NA		NA	NA	NA	NA		NA	NA	NA	NA		NA	NA	NA	NA		NA	NA	NA	NA			NA	NA		NA		NA	NA	NA	NA		NA	NA	NA	NA		324	1	NA	525		NA	NA	NA
AGTGGTGTCGCTGATAGCGTTTTCTGT	NA	NA	NA	NA		NA	NA	NA	NA		NA	NA	NA	NA		NA	362	374	NA		NA	NA	NA	NA			NA	NA		NA		NA	NA	NA	NA		NA	NA	NA	NA		NA	NA	NA	NA		NA	NA	NA
AGTTAGGCCATCGACAGTGTCGCTCAA	NA	NA	NA	NA		NA	NA	NA	NA		NA	NA	NA	NA		NA	NA	NA	NA		NA	NA	NA	NA			NA	NA		NA		85	NA	NA	13		NA	NA	NA	NA		NA	NA	NA	NA		NA	NA	NA
AGTTCCTCAGGGAGGGAATCTCAAATC	NA	NA	NA	NA		NA	NA	NA	NA		NA	NA	NA	NA		NA	NA	NA	NA		NA	NA	NA	NA			NA	NA		NA		NA	NA	NA	NA		NA	98	NA	NA		NA	NA	NA	NA		NA	NA	NA
AGTTGAAATTGAGCGTTGAGAAGTTTA	NA	1	NA	NA		NA	502	3444	NA		NA	NA	NA	NA		NA	NA	NA	NA		NA	NA	NA	NA			NA	NA		NA		NA	NA	NA	NA		NA	NA	NA	NA		NA	NA	NA	NA		NA	NA	NA
AGTTGCTCGTGCGGCGACACTGTTTTC	NA	NA	NA	NA		NA	NA	NA	NA		NA	NA	NA	NA		NA	NA	NA	NA		NA	NA	NA	NA			NA	NA		NA		NA	NA	NA	NA		NA	NA	NA	NA		8	80	NA	NA		NA	NA	NA
AGTTTGTTCAGGAGTGCGCTGGCGGTG	NA	NA	NA	NA		NA	NA	NA	NA		NA	NA	NA	NA		NA	NA	NA	NA		NA	NA	NA	NA			NA	NA		NA		17	20	NA	141		NA	NA	NA	NA		NA	NA	NA	NA		NA	NA	NA
AGTTTGTTGTCCCAGGCGTATTCATCG	NA	NA	NA	NA		NA	NA	NA	NA		NA	NA	NA	NA		NA	NA	NA	NA		NA	NA	NA	NA			NA	NA		NA		NA	NA	NA	NA		NA	NA	NA	NA		NA	NA	NA	NA		663	NA	NA
AGTTTTAGTTCGAGTCTGAATGGGTTT	NA	NA	NA	NA		NA	NA	NA	NA		NA	NA	NA	NA		NA	NA	NA	NA		NA	NA	NA	NA			NA	NA		NA		NA	16	NA	NA		NA	NA	NA	NA		NA	NA	NA	NA		NA	NA	NA
ATAAGTAACTGCTGAAATTGGAAAGTA	NA	NA	NA	NA		NA	NA	NA	NA		NA	NA	NA	NA		NA	NA	NA	NA		NA	NA	NA	NA			NA	NA		NA		30	NA	NA	299		NA	NA	NA	NA		NA	NA	NA	NA		NA	NA	NA
ATAATACGGGTTACAAGAAGGTTGTCT	NA	NA	NA	NA		NA	NA	NA	NA		NA	NA	NA	NA		NA	NA	NA	NA		NA	NA	NA	NA			NA	NA		NA		NA	NA	NA	NA		34	126	NA	NA		NA	NA	NA	NA		NA	NA	NA
ATAATGCAATTCGCGGATCTATTAGTA	NA	NA	NA	NA		NA	NA	NA	NA		NA	NA	NA	NA		NA	NA	NA	NA		NA	NA	NA	NA			NA	NA		NA		NA	NA	NA	1		208	503	NA	1315		NA	NA	NA	NA		NA	NA	NA
ATAATGGTAAATAGCATGCCGAAGACT	NA	NA	NA	NA		NA	NA	NA	NA		NA	NA	NA	NA		NA	NA	NA	NA		NA	NA	NA	NA			NA	NA		NA		NA	NA	NA	NA		NA	NA	NA	NA		NA	411	NA	NA		NA	NA	NA
ATAATGTTAGAATTAATATTTCTCTTT	NA	NA	NA	NA		NA	NA	NA	NA		NA	NA	NA	NA		NA	NA	NA	NA		NA	NA	NA	NA			NA	NA		NA		20	NA	NA	85		NA	NA	NA	NA		NA	NA	NA	NA		NA	NA	NA
ATACCTTATCACACGCTTGTATACATC	NA	NA	NA	NA		NA	NA	NA	NA		NA	NA	NA	NA		NA	NA	NA	NA		NA	NA	NA	NA			NA	NA		NA		NA	NA	NA	NA		40	NA	NA	NA		NA	NA	NA	NA		NA	NA	NA
ATAGAGCGTGTTTTCAGTAACCTGCTG	NA	NA	NA	NA		NA	NA	NA	NA		NA	NA	NA	NA		NA	NA	NA	NA		NA	NA	NA	NA			NA	NA		NA		NA	NA	NA	NA		NA	NA	NA	NA		NA	35	NA	NA		NA	NA	NA
ATAGAGGACGGCAGGTTGTGCGCTAGT	NA	NA	NA	NA		NA	NA	NA	NA		NA	NA	NA	NA		NA	NA	NA	NA		NA	NA	NA	NA			496	22		540		NA	NA	NA	NA		NA	NA	NA	NA		NA	NA	NA	NA		NA	NA	NA
ATAGCTATTGGCTCTCTTAAGGAAAAG	NA	NA	NA	NA		NA	NA	NA	NA		NA	NA	NA	NA		NA	NA	NA	NA		NA	NA	NA	NA			NA	NA		NA		NA	NA	NA	NA		NA	NA	NA	NA		128	112	NA	61		NA	NA	NA
ATAGCTTAGTCCATCTTACCGCGCGAG	NA	NA	NA	NA		NA	NA	NA	NA		NA	NA	NA	NA		NA	NA	NA	NA		NA	NA	NA	NA			NA	NA		NA		NA	NA	NA	NA		NA	NA	NA	NA		NA	NA	NA	NA		NA	6	NA
ATAGGCTGTTCCTGCAGGCCGGTAACC	NA	NA	NA	NA		NA	NA	NA	NA		NA	NA	NA	NA		NA	NA	NA	NA		NA	NA	NA	NA			NA	NA		NA		66	5	NA	152		NA	NA	NA	NA		NA	NA	NA	NA		NA	NA	NA
ATAGTAATCTTGACGTCTAAAACTTTT	NA	NA	NA	NA		NA	NA	NA	NA		NA	NA	NA	NA		NA	NA	NA	NA		NA	NA	NA	NA			NA	NA		NA		NA	NA	NA	NA		NA	NA	NA	NA		NA	NA	NA	NA		NA	50	NA
ATAGTATGAACCTGCTAGTATTCGCGG	NA	NA	NA	NA		NA	NA	NA	NA		NA	NA	NA	NA		NA	NA	NA	NA		NA	NA	NA	NA			NA	NA		NA		NA	NA	NA	NA		NA	NA	NA	NA		10	NA	NA	84		NA	NA	NA
ATATCGTACGTTCACAAACCCACTATC	NA	NA	NA	NA		NA	NA	NA	NA		NA	NA	NA	NA		NA	NA	NA	NA		NA	NA	NA	NA			264	3844		2499		NA	NA	NA	NA		NA	NA	NA	NA		NA	NA	NA	1		NA	NA	NA
ATATGAGCTCATGCCTGACTACGTGTG	NA	NA	NA	NA		NA	44	2475	NA		NA	NA	NA	NA		NA	NA	1	NA		NA	NA	NA	NA			NA	NA		NA		NA	NA	NA	NA		NA	NA	NA	NA		NA	NA	NA	NA		NA	NA	NA
ATATGATTGTACCCCTATCGGGAGTTT	NA	NA	NA	NA		NA	NA	NA	NA		NA	NA	NA	NA		NA	NA	NA	NA		NA	NA	NA	NA			NA	NA		NA		189	2	NA	241		NA	NA	NA	NA		NA	NA	NA	NA		NA	NA	NA
ATCAACTGCGAGCTGTCATTCTTCGGA	NA	NA	NA	NA		NA	NA	NA	NA		NA	NA	NA	NA		NA	NA	NA	NA		NA	NA	NA	NA			NA	NA		NA		NA	NA	NA	NA		NA	NA	NA	NA		NA	NA	NA	NA		NA	56	NA
ATCACGTCGTCTGGGGGGCTCCTTGCG	NA	NA	NA	NA		NA	NA	NA	NA		NA	NA	NA	NA		NA	NA	NA	NA		NA	NA	NA	NA			NA	NA		NA		NA	NA	NA	NA		NA	NA	NA	NA		NA	NA	NA	NA		NA	13	NA
ATCAGCTTGAGATGGATTCGGCGGAGG	NA	NA	NA	NA		NA	NA	NA	NA		NA	NA	NA	NA		NA	NA	NA	NA		NA	NA	NA	NA			NA	NA		NA		NA	NA	NA	NA		5	22	NA	NA		NA	NA	NA	NA		NA	NA	NA
ATCAGGACACGAGGATTGGGGACGGCT	NA	NA	NA	NA		NA	NA	NA	NA		NA	NA	NA	NA		NA	NA	NA	NA		NA	NA	NA	NA			NA	NA		NA		NA	NA	NA	NA		NA	93	NA	NA		NA	NA	NA	NA		NA	NA	NA
ATCATAGCTTTGAATAGTCGTGGTAGA	NA	NA	NA	NA		NA	NA	NA	NA		NA	NA	NA	NA		NA	NA	NA	NA		NA	NA	NA	NA			NA	NA		NA		NA	4	NA	NA		NA	NA	NA	NA		NA	NA	NA	NA		NA	NA	NA
ATCATTGAGATATAGTAGCGGCGAATT	NA	NA	NA	NA		NA	NA	NA	NA		NA	NA	NA	NA		NA	NA	NA	NA		NA	NA	NA	NA			NA	NA		NA		NA	NA	NA	NA		18	NA	NA	NA		NA	NA	NA	NA		NA	NA	NA
ATCCAGATTGCCCTTCTCTTGATTTCG	NA	NA	NA	NA		NA	NA	NA	NA		NA	NA	NA	NA		NA	NA	NA	NA		NA	NA	NA	NA			NA	NA		NA		73	NA	NA	NA		NA	NA	NA	NA		NA	NA	NA	NA		NA	NA	NA
ATCCCCCTTCGGACATTGTCCTCACAC	NA	NA	NA	NA		NA	NA	NA	NA		NA	NA	NA	NA		NA	NA	NA	NA		NA	NA	NA	NA			NA	5		NA		NA	NA	NA	NA		NA	NA	NA	NA		NA	NA	NA	NA		NA	NA	NA
ATCCCGGGTGTCGGGATGAATCGTAAT	NA	1	NA	NA		1	1	NA	NA		14633	16561	1631	22273		NA	NA	NA	NA		NA	NA	NA	NA			NA	NA		NA		NA	NA	NA	NA		NA	NA	NA	NA		NA	NA	NA	NA		NA	NA	NA
ATCCCTTGTATGGACTGGCCACGAAGC	NA	NA	NA	NA		NA	NA	NA	NA		NA	NA	NA	NA		NA	NA	NA	NA		NA	NA	NA	NA			NA	NA		NA		9	60	NA	NA		NA	NA	NA	NA		NA	NA	NA	NA		NA	NA	NA
ATCCGCCACAGCCAGTACAGGGTCCCG	NA	NA	NA	NA		NA	NA	NA	NA		NA	NA	NA	NA		NA	NA	NA	NA		NA	NA	NA	NA			NA	NA		NA		NA	NA	NA	NA		1	NA	NA	NA		NA	NA	NA	NA		141	40	NA
ATCCGGTGGCACCTGCGACTCACAGTC	NA	NA	NA	NA		NA	NA	NA	NA		NA	NA	NA	NA		NA	NA	NA	NA		NA	NA	957	NA			NA	NA		NA		NA	NA	NA	NA		NA	NA	NA	NA		NA	NA	NA	NA		NA	NA	NA
ATCCTTTTTAGTTTTGAAAAGCGATGG	NA	NA	NA	NA		NA	NA	NA	NA		NA	NA	NA	NA		NA	NA	NA	NA		NA	NA	NA	NA			NA	NA		NA		NA	NA	NA	NA		NA	NA	NA	NA		NA	14	NA	NA		NA	NA	NA
ATCGAATGTCGGTTCCATCCTTCATAG	NA	NA	NA	NA		NA	NA	NA	NA		NA	NA	NA	NA		NA	NA	NA	NA		NA	NA	NA	NA			NA	NA		NA		NA	5	NA	NA		NA	NA	NA	NA		NA	NA	NA	NA		NA	NA	NA
ATCGCACGCGGTCTTTCGCTGCTTGTC	NA	NA	NA	NA		NA	NA	NA	NA		NA	NA	NA	NA		NA	NA	NA	NA		NA	NA	NA	NA			NA	NA		NA		NA	NA	6	NA		NA	NA	NA	NA		NA	NA	NA	NA		NA	NA	NA
ATCGCGATCCCATGTCCCTTCCGCGGG	NA	NA	NA	NA		NA	NA	NA	NA		NA	1325	5606	NA		NA	NA	NA	NA		NA	NA	NA	NA			NA	NA		NA		NA	NA	NA	NA		NA	NA	NA	NA		NA	NA	NA	NA		NA	NA	NA
ATCGCGGGTTGGGCCTCGGCATCGTTG	NA	NA	NA	NA		NA	NA	NA	NA		NA	NA	NA	NA		NA	NA	NA	NA		NA	NA	NA	NA			NA	NA		NA		NA	NA	NA	NA		NA	NA	NA	NA		NA	12	NA	NA		NA	NA	NA
ATCGCTTGTGCAGCCGCGTCTCTTAGG	NA	NA	NA	NA		NA	NA	NA	NA		NA	NA	NA	NA		NA	NA	NA	NA		NA	NA	NA	NA			NA	NA		NA		NA	NA	NA	NA		NA	NA	NA	NA		NA	NA	NA	NA		5	NA	NA
ATCGGAAATGTATGCTTCTACGGAGGT	NA	NA	NA	NA		NA	NA	NA	NA		NA	NA	NA	NA		NA	NA	NA	NA		NA	NA	NA	NA			NA	NA		1		NA	NA	NA	NA		NA	NA	NA	NA		319	26	NA	370		NA	NA	NA
ATCGGTCTGGATAGCCACAATCCCAAC	NA	NA	NA	NA		NA	NA	NA	NA		NA	NA	NA	NA		NA	NA	NA	NA		NA	NA	NA	NA			NA	NA		NA		NA	NA	NA	NA		NA	62	NA	NA		NA	NA	NA	NA		NA	NA	NA
ATCGGTTGGGAGAACGGCCTAGGTTGT	NA	NA	NA	NA		NA	NA	NA	NA		NA	707	NA	NA		NA	NA	NA	NA		NA	NA	NA	NA			NA	NA		NA		NA	NA	NA	NA		NA	NA	NA	NA		NA	NA	NA	NA		NA	NA	NA
ATCGTGGCTTGGAGAGTGTTCGGCTCC	NA	NA	NA	NA		NA	NA	NA	NA		NA	NA	NA	NA		NA	NA	NA	NA		NA	NA	NA	NA			NA	NA		NA		NA	NA	NA	NA		NA	NA	NA	NA		165	NA	NA	626		NA	NA	NA
ATCTCCACTGTTTGTCAGTATCTAGCT	NA	NA	NA	NA		NA	NA	NA	NA		NA	NA	NA	NA		NA	NA	NA	NA		NA	NA	NA	NA			NA	NA		NA		NA	NA	NA	NA		27	30	NA	NA		NA	NA	NA	NA		NA	NA	NA
ATCTGCTGTCGTGCCTGTGCGGTGTAG	NA	NA	NA	NA		NA	NA	NA	NA		NA	NA	NA	NA		NA	NA	NA	NA		NA	NA	NA	NA			NA	NA		NA		4	77	NA	NA		NA	NA	NA	NA		NA	NA	NA	NA		NA	NA	NA
ATCTGGTACTTTCTTCATGTTGTTAGG	424	348	NA	2506		NA	NA	NA	NA		NA	NA	NA	NA		NA	NA	NA	NA		NA	NA	272	NA			NA	NA		NA		NA	NA	NA	NA		NA	NA	NA	NA		NA	NA	NA	NA		NA	NA	NA
ATGACATATTCCTGTTATGTTTGACAA	NA	NA	NA	NA		NA	NA	NA	NA		NA	NA	NA	NA		NA	NA	NA	NA		NA	NA	NA	NA			NA	NA		NA		NA	NA	NA	NA		NA	NA	NA	NA		NA	189	NA	NA		NA	NA	NA
ATGACGTCCATTACGGGACCCGCCGTA	NA	NA	NA	NA		NA	NA	NA	NA		NA	NA	NA	NA		NA	NA	NA	NA		NA	NA	NA	NA			NA	NA		NA		NA	NA	NA	NA		538	113	NA	NA		NA	NA	NA	NA		NA	NA	NA
ATGACTTTTCTGTACCGGGTATCTACT	NA	NA	NA	NA		NA	NA	NA	NA		NA	NA	NA	NA		NA	NA	NA	NA		NA	NA	NA	NA			NA	NA		NA		NA	NA	NA	NA		NA	NA	NA	NA		130	NA	NA	45		NA	NA	NA
ATGAGCCGTGGTCGTGGGGTGTCCAAC	NA	211	NA	NA		NA	NA	NA	NA		NA	NA	NA	NA		NA	NA	NA	NA		NA	NA	NA	NA			NA	NA		NA		NA	NA	NA	NA		NA	NA	NA	NA		NA	NA	NA	NA		NA	NA	NA
ATGAGGTATTCATATGCGTCACCGTCG	NA	NA	NA	NA		NA	NA	NA	NA		NA	NA	NA	NA		NA	NA	NA	NA		NA	NA	NA	NA			NA	NA		NA		NA	NA	NA	NA		NA	NA	NA	NA		NA	NA	NA	NA		283	303	NA
ATGATTCAGTCCGAGGGACTGGCGTGA	NA	NA	NA	NA		NA	NA	NA	NA		NA	NA	NA	NA		NA	NA	NA	NA		NA	NA	NA	NA			NA	NA		NA		NA	168	NA	NA		NA	NA	NA	NA		NA	NA	NA	NA		NA	NA	NA
ATGATTGGTGACCATCTTCGTCCTTTG	NA	NA	NA	NA		NA	NA	NA	NA		NA	NA	NA	NA		NA	NA	NA	NA		NA	NA	NA	NA			NA	NA		NA		NA	NA	NA	NA		NA	NA	NA	NA		NA	NA	NA	NA		NA	20	NA
ATGCAAGATTGGGTGCGTTCCAAGACA	NA	NA	NA	NA		NA	NA	NA	NA		NA	NA	NA	NA		NA	NA	NA	NA		NA	NA	NA	NA			NA	NA		NA		NA	NA	NA	NA		NA	NA	NA	NA		10	10	NA	NA		NA	NA	NA
ATGCGCCTTGGTAGGGTCGTATTTCAC	NA	NA	NA	NA		NA	NA	NA	NA		NA	NA	NA	NA		NA	NA	NA	NA		NA	NA	NA	NA			NA	NA		NA		NA	8	NA	NA		NA	NA	NA	NA		NA	NA	NA	NA		NA	NA	NA
ATGCGGGGACGTGGGGCTCTGGTAGCT	NA	NA	NA	NA		NA	NA	NA	NA		NA	NA	NA	NA		NA	NA	NA	NA		NA	NA	NA	NA			NA	NA		NA		NA	NA	NA	NA		NA	76	NA	NA		NA	NA	NA	NA		NA	NA	NA
ATGCGGTTTGACCTCGAGAACGTTGCT	NA	NA	NA	NA		NA	NA	NA	NA		NA	NA	NA	NA		NA	NA	NA	NA		NA	NA	NA	NA			NA	NA		NA		NA	NA	NA	NA		NA	NA	NA	NA		NA	NA	NA	NA		99	NA	NA
ATGGAGAGAATCTTCACGGCGGAGCCC	NA	NA	NA	NA		NA	NA	NA	NA		NA	NA	NA	NA		NA	NA	NA	NA		NA	NA	NA	NA			16	NA		536		NA	NA	NA	NA		NA	NA	NA	NA		NA	NA	NA	NA		NA	NA	NA
ATGGAGAGTCATCGTGTCTCCCACTTC	NA	NA	NA	NA		NA	NA	NA	NA		NA	NA	NA	NA		NA	NA	NA	NA		NA	NA	NA	NA			NA	NA		NA		NA	NA	NA	NA		NA	NA	NA	NA		NA	NA	NA	NA		NA	33	NA
ATGGATTAGCTCATGTACTTATAGGTT	NA	NA	NA	NA		NA	NA	NA	NA		NA	NA	NA	NA		NA	NA	NA	NA		NA	NA	NA	NA			NA	NA		NA		43	26	NA	NA		NA	NA	NA	NA		NA	NA	NA	NA		NA	NA	NA
ATGGGAAGTAGGTATTCCGGGAGCATT	NA	NA	NA	NA		NA	NA	NA	NA		NA	NA	NA	NA		NA	NA	NA	NA		NA	NA	NA	NA			NA	NA		NA		33	10	NA	34		NA	NA	NA	NA		NA	NA	NA	NA		NA	NA	NA
ATGGTACAGGGGTCATGAGATTTATCT	NA	NA	NA	NA		NA	NA	NA	NA		NA	NA	NA	NA		NA	NA	NA	NA		NA	NA	NA	NA			NA	NA		NA		NA	NA	NA	NA		NA	NA	NA	NA		NA	18	NA	NA		NA	NA	NA
ATGGTCACTCGGTGGAGTAAAGTGCGC	NA	NA	NA	NA		NA	NA	NA	NA		NA	NA	NA	NA		NA	NA	NA	NA		NA	NA	NA	NA			102	NA		210		NA	NA	NA	NA		NA	NA	NA	NA		NA	NA	NA	NA		NA	NA	NA
ATGGTGGGAGGTATTAGGTAACTAAGC	NA	NA	NA	NA		NA	NA	NA	NA		NA	NA	NA	NA		NA	NA	NA	NA		NA	NA	NA	NA			7	67		NA		NA	NA	NA	NA		NA	NA	NA	NA		NA	NA	NA	NA		NA	NA	NA
ATGTCACGAGGGTCTTCGCCATTGATT	NA	NA	NA	NA		NA	NA	NA	NA		NA	NA	NA	NA		NA	NA	NA	NA		NA	NA	NA	NA			NA	NA		NA		NA	NA	19	NA		NA	NA	NA	NA		NA	NA	NA	NA		NA	NA	NA
ATGTCTTTGCGGAGCACGGGTCTCCTG	NA	NA	NA	NA		NA	NA	NA	NA		NA	NA	NA	NA		NA	NA	NA	NA		NA	NA	NA	NA			54	NA		25		NA	NA	NA	NA		NA	NA	NA	NA		NA	NA	NA	NA		NA	NA	NA
ATGTGTTGTTAGACACTTACTGTCACG	NA	NA	NA	NA		NA	NA	NA	NA		NA	NA	NA	NA		NA	NA	NA	NA		NA	NA	NA	NA			NA	NA		NA		NA	NA	NA	NA		NA	NA	NA	NA		NA	NA	NA	NA		NA	69	NA
ATGTTCCCCAATTTTGTCCGCGCACTC	NA	NA	NA	NA		NA	NA	NA	NA		NA	NA	NA	NA		NA	NA	NA	NA		NA	NA	NA	NA			NA	NA		NA		NA	NA	NA	NA		NA	NA	NA	NA		NA	NA	NA	NA		NA	201	2
ATGTTGGCGACGCACAGGCTTCATTCC	NA	NA	NA	NA		NA	NA	NA	NA		NA	NA	NA	NA		NA	NA	NA	NA		NA	NA	NA	NA			NA	NA		NA		NA	NA	NA	NA		NA	NA	NA	NA		NA	NA	NA	NA		43	37	NA
ATTAAACCCAAAAGCCTTGAATGCGTT	NA	NA	NA	NA		NA	NA	NA	NA		NA	NA	NA	NA		NA	NA	NA	NA		NA	NA	NA	NA			908	406		1729		NA	NA	NA	NA		NA	NA	NA	NA		NA	NA	NA	NA		NA	NA	NA
ATTACGAGCACGGCGTGCGTGCGGAAA	NA	NA	NA	NA		NA	NA	NA	NA		NA	NA	NA	NA		NA	NA	NA	NA		NA	NA	NA	NA			NA	NA		NA		NA	NA	NA	NA		7	NA	NA	63		NA	NA	NA	NA		NA	NA	NA
ATTATCATGTCGGCGGCCAGTGGCCCC	NA	NA	NA	NA		NA	NA	NA	NA		NA	NA	NA	NA		NA	NA	NA	NA		NA	NA	NA	NA			NA	NA		NA		NA	70	NA	NA		NA	NA	NA	NA		NA	NA	NA	NA		NA	NA	NA
ATTATTCAAGTTGGAGTCGGTGCCAAA	NA	255	NA	NA		NA	NA	NA	NA		NA	NA	NA	NA		NA	NA	NA	NA		NA	NA	NA	NA			NA	NA		NA		NA	NA	NA	NA		NA	NA	NA	NA		NA	NA	NA	NA		NA	NA	NA
ATTCACTTCTCCAGGTTTTGGGTTAAA	NA	NA	NA	NA		NA	NA	NA	NA		NA	NA	NA	NA		NA	NA	NA	NA		NA	NA	NA	NA			39	NA		NA		NA	NA	NA	NA		NA	NA	NA	NA		NA	NA	NA	NA		NA	NA	NA
ATTCCTGTTCCCTTGGTCATTTCTTGT	10494	1150	275	16575		NA	NA	NA	1		1	NA	NA	1		NA	145	NA	NA		218	449	655	1510			NA	NA		NA		NA	NA	NA	NA		NA	NA	NA	NA		NA	NA	NA	NA		NA	NA	NA
ATTGACGAGGGGTTCTCGCATTTATTT	NA	NA	NA	NA		NA	NA	NA	NA		NA	NA	NA	NA		NA	NA	NA	NA		NA	NA	NA	NA			2	1		1		696	3861	46347	535		NA	3	1	NA		NA	NA	3	NA		NA	NA	NA
ATTGATCGCTGATTTATGACCGTCTCA	NA	NA	NA	NA		NA	NA	NA	NA		NA	NA	NA	NA		NA	NA	NA	NA		NA	NA	NA	NA			NA	NA		NA		NA	NA	NA	NA		326	NA	NA	166		NA	NA	NA	NA		NA	NA	NA
ATTGCCCCCGAAAGTAGCTGTTGTCGT	NA	NA	NA	NA		NA	NA	NA	NA		NA	NA	NA	NA		NA	NA	NA	NA		NA	NA	NA	NA			NA	NA		NA		27	8	NA	79		NA	NA	NA	NA		NA	NA	NA	NA		NA	NA	NA
ATTGCCTGGGCAGGGCTCGTTTGTTGC	NA	NA	NA	NA		NA	NA	NA	NA		NA	NA	NA	NA		NA	NA	NA	NA		NA	NA	NA	NA			NA	1828		NA		NA	NA	NA	NA		NA	NA	NA	NA		NA	NA	NA	NA		NA	NA	NA
ATTGGCTTCCCCTGAGAGATAGTATTA	NA	NA	NA	NA		NA	NA	NA	NA		NA	NA	NA	NA		NA	NA	NA	NA		NA	NA	NA	NA			NA	NA		NA		NA	NA	NA	NA		NA	NA	NA	NA		NA	24	NA	NA		NA	NA	NA
ATTGTAGTGTAGCCTGGCTTCCCGGGG	NA	NA	NA	NA		NA	NA	NA	NA		NA	NA	NA	NA		NA	NA	NA	NA		NA	NA	NA	NA			NA	NA		NA		NA	76	NA	NA		NA	NA	NA	NA		NA	NA	NA	NA		NA	NA	NA
ATTTTACGTACCCGGGTATGTCGGACA	NA	NA	NA	NA		NA	NA	NA	NA		NA	NA	NA	NA		NA	NA	NA	NA		NA	NA	NA	NA			NA	92		NA		NA	NA	NA	NA		NA	NA	NA	NA		NA	NA	NA	NA		NA	NA	NA
ATTTTTGGTGTAATTGCGTTTTACCAT	NA	NA	NA	NA		NA	NA	NA	NA		NA	NA	NA	NA		NA	NA	NA	NA		NA	NA	NA	NA			NA	NA		NA		NA	NA	NA	NA		NA	NA	NA	NA		33	2	NA	89		NA	NA	NA
CAAAGCGCTGTCCCTCCTTTTTCGCAA	NA	NA	NA	NA		NA	NA	NA	NA		NA	NA	NA	NA		NA	NA	NA	NA		NA	NA	NA	NA			NA	NA		NA		NA	NA	NA	NA		NA	NA	NA	NA		NA	NA	NA	NA		35	NA	NA
CAACGTCGACAATGGTGTCTTAGGAAG	NA	NA	NA	NA		NA	NA	NA	NA		NA	NA	NA	NA		NA	NA	NA	NA		NA	NA	NA	NA			NA	NA		NA		NA	NA	NA	NA		NA	NA	NA	NA		NA	NA	NA	NA		10	8	NA
CAACGTGCTCGTATTGATCTGGATGAA	NA	NA	NA	NA		NA	NA	NA	NA		NA	NA	NA	NA		NA	NA	NA	NA		NA	NA	NA	NA			NA	NA		NA		NA	NA	NA	NA		437	121	NA	284		1	NA	NA	NA		NA	NA	NA
CAAGCCGCACGGCTTCCGCATCGAACA	NA	NA	NA	NA		NA	NA	NA	NA		NA	NA	NA	NA		NA	NA	NA	NA		NA	NA	NA	NA			NA	NA		NA		30	NA	NA	NA		NA	NA	NA	NA		NA	NA	NA	NA		NA	NA	NA
CAAGCGTTTAAACGAGTTAGACTTCGT	NA	NA	NA	NA		NA	NA	NA	NA		NA	NA	NA	NA		NA	NA	NA	NA		NA	NA	NA	NA			53	NA		651		NA	NA	NA	NA		NA	NA	NA	NA		NA	NA	NA	NA		NA	NA	NA
CAAGCTCCTGCACGTTCGGGGAAGCTT	NA	NA	NA	NA		NA	NA	NA	NA		NA	NA	NA	NA		NA	NA	NA	NA		NA	NA	NA	NA			2857	8642		3856		NA	NA	NA	NA		NA	1	NA	NA		NA	NA	NA	1		NA	NA	NA
CAAGGGGTGGTGGAATGACTAAAACAC	NA	NA	NA	NA		NA	NA	NA	NA		NA	NA	NA	NA		NA	NA	NA	NA		NA	NA	NA	NA			527	1583		2374		NA	NA	NA	NA		NA	NA	NA	NA		NA	NA	NA	NA		NA	NA	NA
CAAGGTGCTCCAGGTTAGTGCGATTGG	NA	NA	NA	NA		NA	NA	NA	NA		NA	NA	NA	NA		NA	NA	NA	NA		NA	NA	NA	NA			NA	30		NA		NA	NA	NA	NA		NA	NA	NA	NA		NA	NA	NA	NA		NA	NA	NA
CAAGTTCGCCTGGAGATTCTACGGTTT	NA	NA	NA	NA		NA	NA	NA	NA		NA	NA	NA	NA		NA	NA	NA	NA		NA	NA	NA	NA			NA	NA		NA		NA	NA	NA	NA		NA	NA	NA	NA		NA	NA	NA	NA		NA	110	NA
CAAGTTTTAGCTAAGGCCGAATGACAG	NA	NA	NA	NA		NA	NA	NA	NA		NA	NA	NA	NA		NA	NA	NA	NA		NA	NA	NA	NA			NA	NA		NA		NA	NA	NA	NA		NA	2	NA	NA		383	1669	5	319		NA	NA	NA
CAATATTGTGGGCGCCTCAGACGTGGC	NA	NA	NA	NA		NA	NA	NA	NA		NA	NA	NA	NA		NA	NA	NA	NA		NA	NA	NA	NA			4	NA		64		NA	NA	NA	NA		NA	NA	NA	NA		NA	NA	NA	NA		NA	NA	NA
CAATGTATTCGAACGCGTTTTCAAGTG	NA	NA	NA	NA		NA	NA	NA	NA		NA	NA	NA	NA		NA	NA	NA	NA		NA	NA	NA	NA			NA	NA		NA		NA	NA	NA	NA		375	47	NA	483		NA	NA	NA	NA		NA	NA	NA
CAATGTTCGCCGCGCTGTGTGGGAATT	NA	NA	NA	NA		NA	NA	NA	NA		NA	NA	NA	NA		NA	NA	NA	NA		NA	NA	NA	NA			NA	NA		NA		NA	NA	NA	NA		NA	NA	NA	NA		NA	NA	NA	NA		NA	191	NA
CACAATAAATGCGTGTAGTGTTTTAAC	NA	NA	NA	NA		NA	NA	NA	NA		NA	NA	NA	NA		NA	NA	NA	NA		NA	NA	NA	NA			NA	NA		NA		NA	NA	NA	NA		NA	NA	NA	NA		202	193	NA	77		NA	NA	NA
CACACTGTGATGGTTCGTTGGGAAAAA	NA	NA	NA	NA		NA	NA	NA	NA		NA	NA	NA	NA		NA	NA	NA	NA		NA	NA	NA	NA			NA	NA		NA		NA	NA	NA	NA		32	NA	NA	NA		NA	NA	NA	NA		NA	NA	NA
CACAGGAGCTTCGGATCGCGGTACGCT	NA	NA	NA	NA		NA	NA	NA	NA		NA	NA	NA	NA		NA	NA	NA	NA		NA	NA	NA	NA			NA	NA		NA		NA	NA	NA	NA		NA	NA	NA	NA		NA	NA	NA	NA		NA	108	NA
CACAGTCTCTGACTATGGGGGGGTAGC	NA	NA	NA	NA		NA	NA	NA	NA		NA	NA	NA	NA		NA	NA	NA	NA		NA	NA	NA	NA			208	2644		285		NA	NA	NA	NA		NA	NA	NA	NA		NA	NA	NA	NA		NA	1	NA
CACCGCTCATCGGGATTTATGCGGATA	NA	NA	NA	NA		NA	NA	NA	NA		NA	NA	NA	NA		NA	NA	NA	NA		NA	NA	NA	NA			NA	NA		NA		NA	NA	NA	NA		NA	NA	NA	NA		NA	91	NA	NA		NA	NA	NA
CACCGCTTCCACAGTCCGCCTACGCAG	NA	NA	NA	NA		NA	NA	NA	NA		NA	NA	NA	NA		NA	NA	NA	NA		NA	NA	NA	NA			NA	NA		NA		NA	NA	NA	NA		NA	NA	NA	NA		NA	NA	NA	NA		171	68	NA
CACCGGATACGTCTTCCGGTGTAATCT	NA	NA	NA	NA		NA	NA	NA	NA		NA	NA	NA	NA		NA	NA	NA	NA		NA	NA	NA	NA			NA	NA		NA		68	NA	NA	1		NA	NA	NA	NA		NA	NA	NA	NA		NA	NA	NA
CACCGGGGTCCTCCCATTTTAACCGGG	NA	NA	NA	NA		NA	NA	NA	NA		NA	NA	NA	NA		NA	NA	NA	NA		NA	NA	NA	NA			NA	NA		NA		86	72	NA	152		NA	NA	NA	NA		NA	NA	NA	NA		NA	NA	NA
CACCGTACTAGTGTACCATAAGAGCGC	NA	NA	NA	NA		NA	NA	NA	NA		NA	1	NA	NA		2701	3673	2126	6972		NA	NA	NA	NA			NA	NA		NA		72	16	959	248		NA	NA	NA	NA		NA	NA	NA	NA		NA	NA	NA
CACCGTCAATGCGTATTGATTTCCTCC	NA	NA	NA	NA		NA	NA	NA	NA		NA	NA	NA	NA		NA	NA	NA	NA		NA	NA	NA	NA			1	1		1		1472	2758	NA	2733		NA	NA	NA	NA		NA	NA	NA	NA		NA	NA	NA
CACCTCACACTGCGCAGTGCGGGAAGG	NA	NA	NA	NA		NA	NA	NA	NA		NA	NA	NA	NA		NA	NA	NA	NA		NA	NA	NA	NA			NA	NA		NA		NA	17	NA	NA		NA	NA	NA	NA		NA	NA	NA	NA		NA	NA	NA
CACCTGAACGGGGATACGTAGACCTAT	NA	NA	NA	NA		NA	NA	NA	NA		NA	NA	NA	NA		NA	NA	NA	NA		NA	NA	NA	NA			NA	NA		NA		NA	NA	NA	NA		NA	NA	NA	NA		NA	NA	NA	55		NA	NA	NA
CACCTGACTACTCGGGTTTCTGAGATA	NA	NA	NA	NA		NA	NA	NA	NA		NA	NA	NA	NA		NA	NA	NA	NA		NA	NA	NA	NA			NA	NA		NA		NA	NA	NA	NA		NA	NA	NA	NA		62	9	NA	8		NA	NA	NA
CACGCAGACGCCGTATACGGGTCTTCG	NA	NA	NA	NA		NA	NA	NA	NA		NA	NA	NA	NA		NA	NA	NA	NA		NA	NA	NA	NA			NA	NA		NA		NA	141	NA	NA		NA	NA	NA	NA		NA	NA	NA	NA		NA	NA	NA
CACGCTCGGACTATATGTCCGTATCTA	NA	NA	NA	NA		NA	NA	NA	NA		NA	NA	NA	NA		NA	NA	NA	NA		NA	NA	NA	NA			NA	NA		NA		NA	10	NA	NA		NA	NA	NA	NA		NA	NA	NA	NA		NA	NA	NA
CACGTGCCCCTGTCGATATGACACGGT	NA	NA	NA	NA		NA	NA	NA	NA		NA	NA	NA	NA		NA	NA	NA	NA		NA	NA	NA	NA			NA	NA		NA		330	NA	NA	122		NA	NA	NA	NA		NA	NA	NA	NA		NA	NA	NA
CACTAGAGGATTGTTGGTAATTGCTAC	NA	NA	NA	NA		NA	NA	NA	NA		NA	NA	NA	NA		NA	NA	NA	NA		NA	NA	NA	NA			NA	NA		NA		NA	NA	NA	NA		NA	NA	NA	NA		22	75	NA	9		NA	NA	NA
CACTCCGAGCATCTTCCTCCAGGGTCC	NA	NA	NA	NA		NA	NA	NA	NA		NA	NA	NA	NA		NA	NA	NA	NA		NA	NA	NA	NA			134	NA		147		NA	NA	NA	NA		NA	NA	NA	NA		NA	NA	NA	NA		NA	NA	NA
CACTCTTCTTTTGTGGCAACACATGCT	NA	NA	NA	NA		NA	NA	NA	NA		NA	NA	NA	NA		NA	NA	NA	NA		NA	NA	NA	NA			NA	NA		NA		NA	9	NA	NA		NA	NA	NA	NA		NA	NA	NA	NA		NA	NA	NA
CACTGCAAGGCCGCCCTGGGTGCAGCG	NA	NA	NA	NA		NA	NA	NA	NA		NA	NA	NA	NA		NA	NA	NA	NA		NA	NA	NA	NA			NA	NA		NA		NA	4	NA	NA		NA	NA	NA	NA		NA	NA	NA	NA		NA	NA	NA
CACTGGAGCTTTCGAGGTATGGCTATA	NA	NA	NA	NA		NA	NA	NA	NA		NA	NA	NA	NA		NA	NA	NA	NA		NA	NA	NA	NA			NA	NA		NA		NA	7	NA	NA		NA	NA	NA	NA		NA	NA	NA	NA		NA	NA	NA
CACTGTGGCAAGCGACGTCCTTCGGGC	NA	NA	NA	NA		NA	NA	NA	NA		NA	NA	NA	NA		NA	NA	NA	NA		NA	NA	NA	NA			5	289		NA		NA	NA	NA	NA		NA	NA	NA	NA		NA	NA	NA	NA		NA	NA	NA
CACTTGAGCTTCCACTTCGTTATTTCT	NA	NA	NA	NA		NA	NA	NA	NA		NA	NA	NA	NA		NA	NA	NA	NA		NA	NA	NA	NA			NA	NA		NA		NA	NA	NA	NA		NA	NA	NA	NA		NA	NA	NA	NA		40	7	NA
CACTTGGTTAGAACGTGGGTATCATCG	NA	NA	NA	NA		NA	NA	NA	NA		NA	NA	NA	NA		NA	NA	NA	NA		NA	NA	NA	NA			NA	NA		NA		NA	158	NA	NA		NA	NA	NA	NA		NA	NA	NA	NA		NA	NA	NA
CAGAATATCATCACGTAGGATAATTGC	NA	NA	NA	NA		NA	NA	NA	NA		NA	NA	NA	NA		NA	NA	NA	NA		NA	NA	NA	NA			NA	NA		NA		NA	NA	NA	NA		NA	29	NA	NA		NA	NA	NA	NA		NA	NA	NA
CAGAATCGACGGATTTCCTAGTGACGC	NA	NA	NA	NA		NA	NA	NA	NA		NA	NA	NA	NA		NA	NA	NA	NA		NA	NA	NA	NA			NA	142		NA		NA	NA	NA	NA		NA	NA	NA	NA		NA	NA	NA	NA		NA	NA	NA
CAGACAGGTGCAGAACAGGTTCACGGG	NA	NA	NA	NA		NA	NA	NA	NA		NA	NA	NA	NA		NA	NA	NA	NA		NA	NA	NA	NA			NA	NA		NA		NA	NA	NA	NA		NA	NA	NA	NA		NA	NA	NA	NA		402	200	NA
CAGACCTGCTCCAAGCATGGGGGTAGA	NA	NA	NA	NA		NA	NA	NA	NA		NA	NA	NA	NA		NA	NA	NA	NA		NA	NA	NA	NA			42	NA		770		NA	NA	NA	NA		NA	NA	NA	NA		NA	NA	NA	NA		NA	NA	NA
CAGATGCTTTTTATATCACATATAACA	NA	NA	NA	NA		NA	NA	NA	NA		NA	NA	NA	NA		NA	NA	NA	NA		NA	NA	NA	NA			NA	NA		NA		NA	NA	NA	NA		NA	NA	NA	NA		NA	8	NA	NA		NA	NA	NA
CAGCAACTTTGCCTGCCTTGGGACAGA	NA	NA	NA	NA		NA	NA	NA	NA		NA	NA	NA	NA		NA	NA	NA	NA		NA	NA	NA	NA			NA	NA		NA		NA	NA	NA	NA		NA	NA	NA	NA		92	562	NA	400		NA	NA	NA
CAGCACTATCGCAATACGCCATGCTTC	NA	NA	NA	NA		NA	NA	NA	NA		NA	NA	NA	NA		NA	NA	NA	NA		NA	NA	NA	NA			NA	NA		NA		NA	NA	NA	NA		NA	41	NA	NA		NA	NA	NA	NA		NA	NA	NA
CAGCGGTGACATGTGGGGCCTGTGTAG	NA	NA	NA	NA		NA	NA	NA	NA		NA	NA	NA	NA		NA	NA	NA	NA		NA	NA	NA	NA			NA	NA		NA		NA	NA	NA	NA		59	NA	NA	18		NA	NA	NA	NA		NA	NA	NA
CAGCGTGATGTCGGTGTTTAAACCCCG	NA	NA	NA	NA		NA	NA	NA	NA		NA	NA	NA	56		NA	NA	NA	NA		2	NA	NA	NA			NA	NA		NA		NA	NA	NA	NA		NA	NA	NA	NA		NA	NA	NA	NA		NA	NA	NA
CAGGAACTGATTGTAGTATACTTGGAA	NA	NA	NA	NA		NA	NA	NA	NA		NA	NA	NA	NA		NA	NA	NA	NA		NA	NA	NA	NA			NA	NA		NA		NA	NA	NA	NA		24	NA	NA	9		NA	NA	NA	NA		NA	NA	NA
CAGGACGCGCGCTTAGCATGTAGTCCG	NA	NA	NA	NA		NA	NA	NA	NA		NA	NA	NA	NA		NA	NA	NA	NA		NA	NA	NA	NA			NA	NA		NA		355	626	NA	449		NA	NA	NA	NA		NA	NA	NA	NA		NA	NA	NA
CAGGAGGGGATGTTAGATTTGAACCCT	NA	NA	NA	NA		NA	NA	NA	NA		NA	NA	NA	NA		NA	NA	NA	NA		NA	NA	NA	NA			NA	1		NA		46	221	NA	8		NA	NA	NA	NA		NA	NA	NA	NA		NA	NA	NA
CAGGAGGGGTGGCGGGACCTGTCTTCT	NA	NA	NA	NA		NA	NA	NA	NA		NA	NA	NA	NA		NA	NA	NA	NA		NA	NA	NA	NA			NA	1		NA		NA	NA	NA	NA		NA	NA	NA	NA		NA	NA	NA	NA		5	1200	NA
CAGGCACGGGTGAATATCAAGCCAAGC	NA	NA	NA	NA		NA	NA	NA	NA		NA	NA	NA	NA		NA	NA	NA	NA		NA	NA	NA	NA			NA	NA		NA		134	7	NA	398		NA	NA	NA	NA		NA	NA	NA	1		NA	NA	NA
CAGGCGCAGGCCGTCCATCGGTCACAA	NA	NA	NA	NA		NA	NA	NA	NA		NA	NA	NA	NA		NA	NA	NA	NA		NA	NA	NA	NA			NA	NA		NA		NA	NA	NA	NA		NA	NA	NA	NA		NA	NA	NA	NA		174	40	NA
CAGGGCCGGTCGAGAGTCAAACTTGCC	NA	NA	NA	NA		NA	NA	NA	NA		NA	NA	NA	NA		NA	NA	NA	NA		NA	NA	NA	NA			NA	NA		NA		NA	NA	NA	NA		224	107	NA	647		NA	NA	NA	NA		NA	NA	NA
CAGGGGACCGCAGTGCCAAGGCTCTGT	NA	NA	NA	NA		NA	NA	NA	NA		NA	NA	NA	NA		NA	NA	NA	NA		NA	NA	NA	NA			NA	NA		NA		NA	NA	NA	NA		NA	NA	NA	NA		NA	NA	NA	NA		7	137	1411
CAGGTATCCATCTCGAGTTTGCTCGGG	NA	NA	NA	NA		NA	NA	NA	NA		NA	NA	NA	NA		NA	NA	NA	NA		NA	NA	NA	NA			NA	NA		NA		NA	NA	NA	NA		NA	NA	NA	NA		NA	NA	NA	NA		31	18	NA
CAGGTCATATAAGCCGATGGCGTTCAG	NA	NA	NA	NA		NA	NA	NA	NA		NA	NA	NA	NA		NA	NA	NA	NA		NA	NA	NA	NA			32	25		NA		NA	NA	NA	NA		NA	NA	NA	NA		NA	NA	NA	NA		NA	NA	NA
CAGGTCGCTAGGCCAAATTAGAGCCGC	NA	NA	NA	NA		NA	NA	NA	NA		NA	NA	NA	NA		NA	NA	NA	NA		NA	NA	NA	NA			NA	NA		NA		NA	NA	NA	NA		NA	NA	NA	NA		NA	NA	NA	NA		90	NA	NA
CAGGTTTAACCTTTGAATGCTTTAGAC	NA	NA	NA	NA		NA	NA	NA	NA		NA	NA	NA	NA		NA	NA	NA	NA		NA	NA	NA	NA			NA	NA		NA		NA	NA	NA	NA		NA	NA	NA	1		87	NA	NA	135		NA	NA	NA
CAGTATCTTAGTTCAAATCGGATATTG	NA	NA	NA	NA		NA	NA	NA	NA		NA	NA	NA	NA		NA	NA	NA	NA		NA	NA	NA	NA			NA	NA		NA		NA	NA	NA	NA		NA	NA	NA	NA		12	37	NA	160		NA	NA	NA
CAGTCAGATGCGAGTCGCGAGTTGAGG	NA	NA	NA	NA		NA	NA	NA	NA		NA	NA	NA	NA		NA	NA	NA	NA		NA	NA	NA	NA			NA	NA		NA		NA	769	NA	NA		NA	2	NA	NA		NA	NA	NA	NA		NA	NA	NA
CAGTCAGCAGTCCTCGGCTGTTGCTTT	NA	NA	NA	NA		NA	NA	NA	NA		NA	NA	NA	NA		NA	NA	NA	NA		NA	NA	NA	NA			NA	NA		NA		NA	NA	NA	NA		NA	NA	NA	NA		69	NA	NA	29		NA	NA	NA
CAGTCAGCTGGCGCCGTGGTACGGCTC	NA	NA	NA	NA		NA	NA	NA	NA		NA	NA	NA	NA		NA	NA	NA	NA		NA	NA	NA	NA			NA	158		NA		NA	NA	NA	NA		NA	NA	NA	NA		NA	NA	NA	NA		NA	NA	NA
CAGTCGGATAAGTATGAGTTCCCGGAG	NA	NA	NA	NA		NA	NA	NA	NA		NA	NA	NA	NA		NA	NA	NA	NA		NA	NA	NA	NA			NA	NA		NA		NA	NA	NA	NA		NA	NA	NA	NA		NA	NA	NA	NA		NA	86	NA
CAGTGAGTGGTCGGGCCAATCTACGGT	NA	NA	NA	NA		NA	NA	NA	NA		NA	NA	NA	NA		NA	NA	NA	NA		NA	NA	NA	NA			NA	NA		NA		NA	NA	NA	NA		NA	NA	NA	NA		NA	NA	NA	NA		NA	35	NA
CAGTTCCGTGAGGTTTCACGTTCGCCA	NA	NA	NA	NA		NA	NA	NA	NA		NA	NA	NA	NA		NA	NA	NA	NA		NA	NA	NA	NA			848	1079		998		NA	NA	NA	NA		NA	NA	NA	NA		NA	NA	NA	NA		NA	NA	NA
CAGTTTGTCGATCATAGGTCACTTTTT	NA	NA	NA	NA		NA	NA	NA	NA		NA	NA	NA	NA		NA	NA	NA	NA		NA	NA	NA	NA			NA	NA		NA		NA	NA	NA	NA		NA	NA	NA	NA		NA	225	NA	NA		NA	NA	NA
CATAAGTCTTTTAGGTCTATGGTGAAA	NA	NA	NA	NA		NA	NA	NA	NA		NA	NA	NA	NA		NA	NA	NA	NA		NA	NA	NA	NA			NA	NA		NA		NA	NA	NA	NA		NA	NA	NA	NA		NA	40	NA	NA		NA	NA	NA
CATATCGAAGTGTTCTACAATTCTAAA	NA	NA	NA	NA		NA	NA	NA	NA		107	NA	NA	579		NA	NA	NA	NA		NA	NA	NA	NA			NA	NA		NA		NA	NA	NA	NA		NA	NA	NA	NA		NA	NA	NA	NA		NA	NA	NA
CATCATTGGCAGGTTGACGTCTGCCCC	NA	NA	NA	NA		NA	NA	NA	NA		NA	NA	NA	NA		NA	NA	NA	NA		NA	NA	NA	NA			NA	NA		NA		9	NA	NA	8		NA	NA	NA	NA		NA	NA	NA	NA		NA	NA	NA
CATCCTAGAAAATCGCGGCCCTGGGTC	NA	NA	NA	NA		NA	NA	NA	NA		NA	NA	NA	NA		NA	NA	NA	NA		NA	NA	NA	NA			NA	NA		NA		NA	NA	NA	NA		NA	NA	NA	NA		NA	NA	NA	NA		151	NA	NA
CATCGAGGTGGACTGTATAGGGGCCTT	NA	NA	NA	NA		NA	NA	NA	NA		NA	NA	NA	NA		NA	NA	NA	NA		NA	NA	NA	NA			NA	NA		NA		NA	37	NA	NA		NA	NA	NA	NA		NA	NA	NA	NA		NA	NA	NA
CATCTCGAAGGTCCGACTTGTAGAAGC	NA	NA	NA	NA		NA	NA	NA	NA		NA	NA	NA	NA		NA	NA	NA	NA		NA	NA	NA	NA			NA	NA		NA		NA	NA	NA	NA		NA	NA	NA	NA		669	478	3	1006		NA	NA	NA
CATCTTGCCCCTTTCGTAACCACATAC	NA	NA	NA	NA		NA	NA	NA	NA		NA	NA	NA	NA		NA	NA	NA	NA		NA	NA	NA	NA			56	8		91		NA	NA	NA	NA		NA	NA	NA	NA		NA	NA	NA	NA		NA	NA	NA
CATGCACAGCGGGTATGCTTCTCCCGG	NA	NA	NA	NA		NA	NA	NA	NA		NA	NA	NA	NA		NA	NA	NA	NA		NA	NA	NA	NA			NA	NA		NA		NA	NA	NA	NA		NA	NA	NA	NA		NA	NA	NA	NA		1	1304	NA
CATGTGACTTAGGAGTTGGTAACTTCC	NA	NA	NA	NA		NA	NA	NA	NA		NA	NA	NA	NA		NA	NA	NA	NA		NA	NA	NA	NA			NA	NA		NA		1	NA	NA	NA		273	161	NA	310		NA	NA	NA	NA		NA	NA	NA
CATTCGAAGCTAAAGAACCAGTGCGGG	NA	NA	NA	NA		NA	NA	NA	NA		NA	NA	NA	NA		NA	NA	NA	NA		NA	NA	NA	NA			217	2997		435		NA	NA	NA	NA		NA	NA	NA	NA		NA	NA	NA	NA		NA	NA	NA
CATTCGCGGACATGAAGACCGTTGTGG	NA	NA	NA	NA		NA	NA	NA	NA		NA	NA	NA	NA		NA	NA	NA	NA		NA	NA	NA	NA			NA	3		NA		NA	NA	NA	NA		NA	NA	NA	NA		NA	NA	NA	NA		NA	NA	NA
CATTGTCAGGGCCATTCCCTTCTTGCA	NA	NA	NA	NA		NA	NA	NA	NA		NA	NA	NA	NA		NA	NA	NA	NA		NA	NA	NA	NA			NA	NA		NA		NA	NA	NA	NA		NA	NA	NA	NA		NA	14	NA	NA		NA	NA	NA
CCAACTAGCTGATCGCCTCCTATCCTG	NA	NA	NA	NA		NA	NA	NA	NA		NA	NA	NA	NA		NA	NA	NA	NA		NA	NA	NA	NA			NA	NA		NA		NA	NA	NA	NA		NA	NA	NA	NA		NA	7	NA	NA		NA	NA	NA
CCAACTTACGGGGGGGTTCCCAGCTAT	NA	NA	NA	NA		NA	NA	NA	NA		NA	NA	NA	NA		NA	NA	NA	NA		NA	NA	NA	NA			NA	NA		NA		NA	NA	NA	NA		NA	NA	NA	NA		NA	41	NA	NA		NA	NA	NA
CCAAGACCTCCCTGTCGGGCCTCACCA	NA	NA	NA	NA		NA	NA	NA	NA		NA	NA	NA	NA		NA	NA	NA	NA		NA	NA	NA	NA			NA	NA		NA		NA	8	NA	NA		NA	NA	NA	NA		NA	NA	NA	NA		NA	NA	NA
CCAAGTATCTGGTACTACGGTCAGTTA	NA	NA	NA	NA		NA	NA	NA	NA		NA	NA	NA	NA		NA	NA	NA	NA		NA	NA	NA	NA			NA	NA		NA		NA	NA	NA	NA		NA	NA	NA	NA		NA	42	NA	NA		NA	NA	NA
CCAATCGTTTTGCTTTTCGTGGCACCT	NA	NA	NA	NA		NA	NA	NA	NA		NA	NA	NA	NA		NA	NA	NA	NA		NA	NA	NA	NA			NA	NA		NA		NA	7	NA	NA		NA	NA	NA	NA		NA	NA	NA	NA		NA	NA	NA
CCAATGGTCGTCAGGTAGTACTTTGGC	NA	NA	NA	NA		NA	NA	NA	NA		NA	NA	NA	NA		NA	NA	NA	NA		NA	NA	NA	NA			NA	NA		NA		NA	NA	NA	NA		145	72	NA	NA		NA	NA	NA	NA		NA	NA	NA
CCACGCGGCTCCCCCAGTTTCGGATTG	NA	NA	NA	NA		NA	NA	NA	NA		NA	NA	NA	NA		NA	NA	NA	NA		NA	NA	NA	NA			NA	1		NA		NA	5	1	NA		419	11323	249	802		NA	NA	NA	NA		NA	NA	NA
CCACGTCAGAATTGCAAGGTCTAGGGC	NA	NA	NA	NA		NA	NA	NA	NA		NA	NA	NA	NA		NA	NA	NA	NA		NA	NA	NA	NA			NA	NA		NA		NA	NA	NA	NA		NA	NA	NA	NA		NA	15	NA	NA		NA	NA	NA
CCACTTTACCTAGTAGTCGTGGCCCGA	NA	NA	NA	NA		NA	NA	NA	NA		NA	NA	NA	NA		NA	NA	NA	NA		NA	NA	NA	NA			NA	NA		NA		NA	NA	NA	NA		NA	NA	NA	NA		NA	NA	NA	NA		16	NA	NA
CCAGAAACATGCGAGGATTAAGTTTTG	NA	NA	NA	NA		NA	NA	NA	NA		NA	NA	NA	NA		NA	NA	NA	NA		NA	NA	NA	NA			3	11		NA		NA	NA	NA	NA		NA	NA	NA	NA		NA	NA	NA	NA		NA	NA	NA
CCAGACAAGCTATCGACTTTTACTGTA	NA	NA	NA	NA		NA	NA	NA	NA		NA	NA	NA	NA		NA	NA	NA	NA		NA	NA	NA	NA			NA	NA		NA		NA	NA	NA	NA		72	NA	NA	37		NA	NA	NA	NA		NA	NA	NA
CCAGCGTCCATGGTACTAAGCCGGTCA	NA	NA	NA	NA		NA	NA	NA	NA		NA	NA	NA	NA		NA	NA	NA	NA		NA	NA	NA	NA			NA	NA		NA		55	178	NA	NA		NA	NA	NA	NA		NA	NA	NA	NA		NA	NA	NA
CCAGGTCGTGGCACCTTGGCTGCGACG	NA	NA	NA	NA		NA	NA	NA	NA		NA	NA	NA	NA		NA	NA	NA	NA		NA	NA	NA	NA			NA	NA		NA		8	NA	NA	NA		NA	NA	NA	NA		NA	NA	NA	NA		NA	NA	NA
CCAGGTGGCAAATTGGGTGCCTCTGAC	NA	NA	NA	NA		NA	NA	NA	NA		NA	NA	NA	NA		NA	NA	NA	NA		NA	NA	NA	NA			NA	NA		NA		NA	NA	NA	NA		NA	NA	NA	NA		NA	30	NA	NA		NA	NA	NA
CCAGTAGACTTTAATTCAGTGGACATT	NA	NA	NA	NA		NA	NA	NA	NA		NA	NA	NA	NA		NA	NA	NA	NA		NA	NA	NA	NA			NA	NA		NA		NA	NA	NA	NA		NA	NA	NA	NA		NA	NA	NA	NA		60	NA	NA
CCAGTCGCCTGGTGGGTTTATACTTTT	NA	NA	NA	NA		NA	NA	NA	NA		NA	NA	NA	NA		NA	NA	NA	NA		NA	NA	NA	NA			NA	NA		NA		NA	NA	NA	NA		NA	NA	NA	NA		NA	NA	NA	NA		301	2	NA
CCATCTCTTCTGTAACTATATGTCCTG	NA	NA	NA	NA		NA	NA	NA	NA		NA	NA	NA	NA		NA	NA	NA	NA		NA	NA	NA	NA			NA	NA		NA		NA	95	NA	NA		NA	NA	NA	NA		NA	NA	NA	NA		NA	NA	NA
CCCAAGCGTCACTCGGGAGAGATTTGA	NA	NA	NA	NA		NA	NA	NA	NA		NA	NA	NA	NA		NA	NA	NA	NA		NA	NA	NA	NA			NA	NA		NA		NA	NA	NA	NA		NA	NA	NA	NA		43	31	NA	4		NA	NA	NA
CCCACATCCGCGGGGCTGTTTTCCAGG	NA	NA	NA	NA		NA	NA	NA	NA		NA	NA	NA	NA		NA	NA	NA	NA		NA	NA	NA	NA			NA	NA		NA		NA	NA	NA	NA		NA	NA	NA	NA		69	2	NA	197		NA	NA	NA
CCCAGGTACCGTCCCGCATTTGAGGTG	NA	NA	NA	NA		NA	NA	NA	NA		NA	NA	NA	NA		NA	NA	NA	NA		NA	NA	NA	NA			NA	NA		NA		NA	NA	NA	NA		NA	NA	NA	NA		NA	NA	NA	NA		151	NA	NA
CCCATAGTTGTGGCTACTGGGTTCGCT	NA	NA	NA	NA		NA	NA	NA	NA		NA	NA	NA	NA		NA	NA	NA	NA		NA	NA	NA	NA			NA	NA		NA		NA	12	NA	NA		NA	NA	NA	NA		NA	NA	NA	NA		NA	NA	NA
CCCATCGGGGAGGGATTGGTTCGATCA	NA	NA	NA	NA		NA	NA	NA	NA		NA	NA	NA	NA		NA	NA	NA	NA		NA	NA	NA	NA			NA	NA		NA		3	NA	NA	NA		1918	2958	NA	1978		NA	NA	NA	NA		NA	NA	NA
CCCCCGGATGGAGGACGTCCATAAGGT	NA	NA	NA	NA		NA	NA	NA	NA		NA	NA	NA	NA		NA	NA	NA	NA		NA	NA	NA	NA			NA	NA		NA		NA	NA	NA	NA		NA	NA	NA	NA		NA	NA	NA	NA		259	4	NA
CCCCGAGGCCGATTTGTCTTTAGCGGT	NA	NA	NA	NA		NA	NA	NA	NA		NA	NA	NA	NA		NA	NA	NA	NA		NA	NA	NA	NA			NA	NA		NA		NA	NA	NA	NA		NA	NA	NA	NA		NA	9	NA	NA		NA	NA	NA
CCCCGCGCCTTGTGCTTAGCAATTGAG	NA	NA	NA	NA		NA	NA	NA	NA		NA	NA	NA	NA		NA	NA	NA	NA		NA	NA	NA	NA			NA	11		NA		NA	NA	NA	NA		NA	NA	NA	NA		NA	NA	NA	NA		NA	NA	NA
CCCCTGTAGCGCTATAAAACGGTATTA	NA	NA	NA	NA		NA	NA	NA	NA		NA	NA	NA	NA		NA	NA	NA	NA		NA	NA	NA	NA			NA	NA		NA		NA	NA	NA	NA		NA	NA	NA	NA		451	60	NA	115		NA	NA	NA
CCCGGACTTCTGTTGTCGTTGCTTGTG	NA	NA	NA	NA		NA	NA	NA	NA		NA	NA	NA	NA		NA	NA	NA	NA		NA	NA	NA	NA			NA	NA		NA		NA	NA	NA	NA		NA	NA	NA	NA		NA	NA	NA	NA		13	NA	NA
CCCGGCGACTATAGTGGTCTCGGCGTG	NA	NA	NA	NA		NA	NA	NA	NA		NA	NA	NA	NA		NA	NA	NA	NA		NA	NA	NA	NA			NA	NA		NA		NA	NA	NA	NA		NA	NA	NA	NA		NA	NA	NA	NA		1	31	NA
CCCGGGGTGGCGTTCCGTCCATTGATC	NA	NA	NA	NA		NA	NA	NA	NA		NA	NA	NA	NA		NA	NA	NA	NA		NA	NA	NA	NA			NA	NA		NA		233	267	NA	293		NA	NA	NA	NA		NA	NA	NA	NA		NA	NA	NA
CCCGTTCCGGTGTGCCCTTCCTCCGGT	NA	NA	NA	NA		NA	NA	NA	NA		NA	NA	NA	NA		NA	NA	NA	NA		NA	NA	NA	NA			NA	NA		NA		NA	NA	NA	NA		70	NA	NA	NA		NA	NA	NA	NA		NA	NA	NA
CCCGTTGGCCCATCGACGTTCGTGTTG	NA	NA	NA	NA		NA	NA	NA	NA		NA	NA	NA	NA		NA	NA	NA	NA		NA	NA	NA	NA			NA	NA		NA		NA	NA	NA	NA		66	NA	NA	184		NA	NA	NA	NA		NA	NA	NA
CCCGTTGGCTCTTTCATTCGGCCCACC	NA	NA	NA	NA		NA	NA	NA	NA		NA	NA	NA	NA		NA	NA	NA	NA		NA	NA	NA	NA			NA	NA		NA		NA	NA	NA	NA		NA	NA	NA	NA		NA	NA	NA	NA		NA	72	NA
CCCTAGAGAGTCGGGGATCGGCATTTT	NA	NA	NA	NA		NA	NA	NA	NA		NA	NA	NA	NA		NA	NA	NA	NA		NA	NA	NA	NA			NA	NA		NA		NA	NA	NA	NA		NA	NA	NA	NA		NA	NA	NA	NA		NA	76	NA
CCCTAGGCCGTCCTGTTCCGGCCGCTG	NA	NA	NA	NA		NA	NA	NA	NA		NA	NA	NA	NA		NA	NA	NA	NA		NA	NA	NA	NA			NA	NA		NA		56	1	NA	23		NA	NA	NA	NA		NA	NA	NA	NA		NA	NA	NA
CCCTCTGACACAGTGCAGCGGGTAATT	NA	NA	NA	NA		NA	NA	NA	NA		NA	NA	NA	NA		NA	NA	NA	NA		NA	NA	NA	NA			280	74		1366		NA	NA	NA	NA		NA	NA	NA	NA		NA	NA	NA	NA		NA	NA	NA
CCCTTGACACCTGGCCTCTGGCAGGTG	NA	NA	NA	NA		NA	NA	NA	NA		NA	NA	NA	NA		NA	NA	NA	NA		NA	NA	NA	NA			NA	NA		NA		108	29	NA	267		NA	NA	NA	NA		NA	NA	NA	NA		NA	NA	NA
CCGAACGGCTGAATCGCTTTTACTATG	NA	NA	NA	NA		NA	NA	NA	NA		NA	NA	NA	NA		NA	NA	NA	NA		NA	NA	NA	NA			NA	NA		NA		NA	NA	NA	NA		NA	NA	NA	NA		NA	NA	NA	NA		NA	24	NA
CCGAACTCTCGGATATCGGTCGTGTTC	NA	NA	NA	NA		NA	NA	NA	NA		NA	NA	NA	NA		NA	NA	NA	NA		NA	NA	NA	NA			NA	NA		NA		NA	4	NA	NA		NA	NA	NA	NA		NA	NA	NA	NA		NA	NA	NA
CCGCACTTCACGGTTGTGTGGCCCCCG	NA	NA	NA	NA		NA	NA	NA	NA		NA	NA	NA	NA		NA	NA	NA	NA		NA	NA	NA	NA			NA	NA		NA		NA	NA	NA	NA		NA	NA	NA	NA		18	NA	NA	7		NA	NA	NA
CCGCAGGACGTCAGATTTCGTCACATC	NA	NA	NA	NA		NA	NA	NA	NA		NA	NA	NA	NA		NA	NA	NA	NA		NA	NA	NA	NA			212	NA		15		NA	NA	NA	NA		NA	NA	NA	NA		NA	NA	NA	NA		NA	NA	NA
CCGCATACATGTGATTGTGTCAGATGT	NA	NA	NA	NA		NA	NA	NA	NA		NA	NA	NA	NA		NA	NA	NA	NA		NA	NA	NA	NA			NA	NA		NA		49	10	NA	NA		NA	NA	NA	NA		NA	NA	NA	NA		NA	NA	NA
CCGCCCGTGATTGGTGGTGTCATGCCA	NA	NA	NA	NA		NA	NA	NA	NA		NA	NA	NA	NA		NA	NA	NA	NA		NA	NA	NA	NA			59	38		71		NA	NA	NA	NA		NA	NA	NA	NA		NA	NA	NA	NA		NA	NA	NA
CCGCCGCCGCAGTTTGCTCCAATACCA	NA	NA	NA	NA		NA	NA	NA	NA		NA	NA	NA	NA		NA	NA	NA	NA		NA	NA	NA	NA			30	11		2		NA	NA	NA	NA		NA	NA	NA	NA		NA	NA	NA	NA		NA	NA	NA
CCGCTCGGACGCGAACTTGTCGTCCCA	NA	NA	NA	NA		NA	NA	NA	NA		NA	NA	NA	NA		NA	NA	NA	NA		NA	NA	NA	NA			NA	NA		NA		NA	NA	NA	NA		NA	NA	NA	NA		NA	NA	NA	NA		104	1	NA
CCGCTTATCCTGCAACCGGGTTGTTCA	NA	NA	NA	NA		NA	NA	NA	NA		NA	NA	NA	NA		NA	NA	NA	NA		NA	NA	NA	NA			NA	NA		NA		NA	NA	NA	NA		NA	NA	NA	NA		NA	15	NA	NA		NA	NA	NA
CCGGAGGCCGAAAGATGGGGTAAATTC	NA	NA	NA	NA		NA	NA	NA	NA		NA	NA	NA	NA		NA	NA	NA	NA		NA	NA	NA	NA			NA	NA		NA		NA	NA	40	NA		NA	NA	NA	NA		NA	NA	NA	NA		NA	NA	NA
CCGGATAACGTCGGGTCGCCTTCGTGC	NA	NA	NA	NA		NA	NA	NA	NA		NA	NA	NA	NA		NA	NA	NA	NA		NA	NA	NA	NA			NA	NA		NA		NA	67	NA	NA		NA	NA	NA	NA		NA	NA	NA	NA		NA	NA	NA
CCGGCGACTAAGCTTCGACTCTAGGGC	NA	NA	NA	NA		NA	NA	NA	NA		NA	NA	NA	NA		NA	NA	NA	NA		NA	NA	NA	NA			NA	NA		NA		97	117	NA	242		NA	NA	NA	NA		NA	NA	NA	NA		NA	NA	NA
CCGGGCCGGTTTCGGTCTGGTACATCC	NA	NA	NA	NA		NA	NA	NA	NA		NA	NA	NA	NA		NA	NA	NA	NA		NA	NA	NA	NA			NA	NA		NA		NA	NA	NA	NA		NA	NA	NA	NA		84	NA	NA	9		NA	NA	NA
CCGGTCCGTTTCACCGCCTTGAGCTAC	NA	NA	NA	NA		NA	NA	NA	NA		NA	NA	NA	NA		NA	NA	NA	NA		NA	NA	NA	NA			32	NA		376		NA	NA	NA	NA		NA	NA	NA	NA		NA	NA	NA	NA		NA	NA	NA
CCGGTTGAGGGGTGGGGAGTGGACTAT	NA	NA	NA	NA		NA	NA	NA	NA		NA	NA	NA	NA		NA	NA	NA	NA		NA	NA	NA	NA			NA	NA		NA		NA	NA	NA	NA		NA	NA	NA	NA		NA	43	NA	NA		NA	NA	NA
CCGTCCGGCGGCGATGGGTTGGTGGCT	NA	NA	NA	NA		NA	NA	NA	NA		NA	NA	NA	NA		NA	NA	NA	NA		NA	NA	NA	NA			NA	NA		NA		1760	1123	93	1763		NA	NA	NA	NA		NA	NA	NA	NA		NA	NA	NA
CCGTCGACTGACGAGCGTAATTATAAA	NA	NA	NA	NA		NA	NA	NA	NA		NA	NA	NA	NA		NA	NA	NA	NA		NA	NA	NA	NA			NA	NA		NA		29	6	NA	NA		NA	NA	NA	NA		NA	NA	NA	NA		NA	NA	NA
CCGTCGTTTTAAGTCTTCCAGGGGGGA	NA	NA	NA	NA		NA	NA	NA	NA		NA	NA	NA	NA		NA	NA	NA	NA		NA	NA	NA	NA			457	348		679		NA	NA	NA	NA		NA	NA	NA	1		NA	NA	NA	NA		NA	NA	NA
CCGTCTCCACTCCCGCGGAGGAGAGCT	NA	NA	NA	NA		NA	NA	NA	NA		NA	NA	NA	NA		NA	NA	NA	NA		NA	NA	NA	NA			NA	NA		NA		NA	NA	NA	NA		NA	NA	NA	NA		NA	NA	NA	NA		NA	89	NA
CCGTGATGCGGTCCGCTCAGCAGGGAT	NA	NA	NA	NA		NA	NA	NA	NA		NA	NA	NA	NA		NA	NA	NA	NA		NA	NA	NA	NA			NA	NA		NA		NA	NA	NA	NA		NA	91	NA	NA		NA	NA	NA	NA		NA	NA	NA
CCGTGCACTATTGTCGGCATTCTTGGG	NA	NA	NA	NA		NA	NA	NA	NA		NA	NA	NA	NA		NA	NA	NA	NA		NA	NA	NA	NA			NA	NA		NA		20	2	NA	46		NA	NA	NA	NA		NA	NA	NA	NA		NA	NA	NA
CCGTTAAGATTATGTACTGGTACATGC	NA	NA	NA	NA		NA	NA	NA	NA		NA	NA	NA	NA		NA	NA	NA	NA		NA	NA	NA	NA			NA	NA		NA		NA	6	NA	NA		NA	NA	NA	NA		NA	NA	NA	NA		NA	NA	NA
CCGTTAATGGGTGTTAATGTCCCCATA	NA	NA	NA	NA		NA	NA	NA	NA		NA	NA	NA	NA		NA	NA	NA	NA		NA	NA	NA	NA			NA	NA		NA		NA	NA	NA	NA		NA	NA	NA	NA		NA	NA	NA	NA		113	50	NA
CCGTTATTTTACTGGGTGTCGTCGCGG	NA	NA	NA	NA		NA	NA	NA	NA		NA	NA	NA	NA		NA	NA	NA	NA		NA	NA	NA	NA			NA	NA		NA		NA	NA	NA	NA		NA	NA	NA	NA		NA	NA	NA	NA		NA	NA	NA
CCGTTCCGCCTAACAGCTCAGCCTTTT	NA	NA	NA	NA		NA	NA	NA	NA		NA	NA	NA	NA		NA	NA	NA	NA		NA	NA	NA	NA			NA	NA		NA		NA	NA	NA	NA		NA	NA	NA	NA		NA	NA	NA	83		NA	NA	NA
CCGTTCCGGTGTGCCCGTTCCTCCGGT	NA	NA	NA	NA		NA	NA	NA	NA		NA	NA	NA	NA		NA	NA	NA	NA		NA	NA	NA	NA			NA	NA		NA		NA	NA	NA	NA		NA	NA	NA	110		NA	NA	NA	NA		NA	NA	NA
CCGTTCGAGAGTATTTCGGCGACCTGT	NA	NA	NA	NA		NA	NA	NA	NA		NA	NA	NA	NA		13	NA	NA	NA		NA	NA	NA	NA			NA	NA		NA		NA	NA	NA	NA		NA	NA	NA	NA		NA	NA	NA	NA		NA	NA	NA
CCGTTGCTCCGAGGGCAGTTGTCGCCG	NA	NA	NA	NA		NA	NA	NA	NA		NA	NA	NA	NA		NA	NA	NA	NA		NA	NA	NA	NA			33	NA		NA		NA	NA	NA	NA		NA	NA	NA	NA		NA	NA	NA	NA		NA	NA	NA
CCGTTTGGCTGTGGAGGGGGCGAAATG	NA	NA	NA	NA		NA	NA	NA	NA		NA	NA	NA	NA		NA	NA	NA	NA		NA	NA	NA	NA			NA	NA		NA		25	3	NA	1		NA	NA	NA	NA		NA	NA	NA	NA		NA	NA	NA
CCTACTCCAGACATCGGTGTCGTCATC	NA	NA	NA	NA		NA	NA	NA	NA		NA	NA	NA	NA		NA	NA	NA	NA		NA	NA	NA	NA			NA	NA		NA		46	NA	NA	NA		NA	NA	NA	NA		NA	NA	NA	NA		NA	NA	NA
CCTAGCTCATATCATTGTGCGCATCTC	NA	NA	NA	NA		NA	NA	NA	NA		NA	NA	NA	NA		NA	NA	NA	NA		NA	NA	NA	NA			43	NA		59		NA	NA	NA	NA		NA	NA	NA	NA		NA	NA	NA	NA		NA	NA	NA
CCTAGGGGATAAAAGGGAACATGGTCA	NA	NA	NA	NA		NA	NA	NA	NA		NA	NA	NA	NA		NA	NA	NA	NA		NA	178	NA	NA			NA	NA		NA		NA	NA	NA	NA		NA	NA	NA	NA		NA	NA	NA	NA		NA	NA	NA
CCTATGTGAGATTGGGTCGATGATCCT	NA	NA	NA	NA		NA	NA	NA	NA		NA	NA	NA	NA		NA	NA	NA	NA		NA	NA	NA	NA			1458	50		2576		NA	NA	NA	NA		NA	NA	NA	NA		NA	NA	NA	NA		NA	NA	NA
CCTCAAACTGGGTGCACCACGCGGTGG	NA	NA	NA	NA		NA	NA	NA	NA		NA	NA	NA	NA		NA	NA	NA	NA		NA	NA	NA	NA			46	NA		11		NA	NA	NA	NA		NA	NA	NA	NA		NA	NA	NA	NA		NA	NA	NA
CCTCATGTAATAAGTCTACCCACGGTG	NA	NA	NA	NA		NA	NA	NA	NA		NA	NA	NA	NA		NA	NA	NA	NA		NA	NA	NA	NA			NA	NA		NA		NA	NA	NA	NA		NA	NA	NA	NA		NA	NA	NA	NA		17	NA	NA
CCTCATGTCAATAAGTCTACCACGGTG	NA	NA	NA	NA		NA	NA	NA	NA		NA	NA	NA	NA		NA	NA	NA	NA		NA	NA	NA	NA			NA	NA		NA		NA	NA	NA	NA		NA	NA	NA	NA		NA	NA	NA	NA		NA	NA	NA
CCTCCAAAGGGTGGCGGCATGGCGTTC	NA	NA	NA	NA		NA	NA	NA	NA		NA	NA	NA	NA		NA	NA	NA	NA		NA	NA	NA	NA			NA	NA		NA		1	7	NA	208		NA	NA	NA	NA		NA	NA	NA	NA		NA	NA	NA
CCTCCGTTAGGACCGCGTTCCGGAGGC	NA	NA	NA	NA		NA	NA	NA	NA		NA	NA	NA	NA		NA	NA	NA	NA		NA	NA	NA	NA			NA	NA		NA		NA	NA	NA	1		163	187	NA	939		NA	NA	NA	NA		NA	NA	NA
CCTCGACTAACTGGATTCCGGGGCTAG	NA	NA	NA	NA		NA	NA	NA	NA		NA	1100	141	NA		NA	NA	NA	NA		NA	NA	NA	NA			NA	NA		NA		NA	NA	NA	NA		NA	NA	NA	NA		NA	NA	NA	NA		NA	NA	NA
CCTCGCTAGCCCATAGTGCTATGTCCT	NA	NA	NA	NA		NA	NA	NA	NA		NA	NA	NA	NA		NA	NA	NA	NA		NA	NA	NA	NA			NA	NA		NA		NA	88	NA	NA		NA	NA	NA	NA		NA	NA	NA	NA		NA	NA	NA
CCTGCAAATTTCGGCTCGTATAAGTAT	NA	NA	NA	NA		NA	NA	NA	NA		NA	NA	NA	NA		NA	NA	NA	NA		NA	NA	NA	NA			NA	NA		NA		NA	NA	NA	NA		NA	NA	NA	NA		1413	NA	NA	1039		1	NA	NA
CCTGCCTTTCCGCCGGGGCGGTGCTCG	NA	NA	NA	NA		NA	NA	NA	NA		NA	NA	NA	NA		NA	NA	NA	NA		NA	NA	NA	NA			NA	NA		NA		NA	NA	NA	NA		1	NA	NA	103		NA	NA	NA	NA		NA	NA	NA
CCTGCGGTCAACCGTGGTGTCCGGAAC	NA	NA	NA	NA		NA	NA	NA	NA		NA	NA	NA	NA		NA	NA	NA	NA		NA	NA	NA	NA			NA	NA		NA		NA	NA	NA	NA		NA	NA	NA	NA		19	NA	NA	NA		NA	NA	NA
CCTGCTCCAAGCTGCGTCTGGTGTCTC	NA	NA	NA	NA		NA	NA	NA	NA		NA	NA	NA	NA		NA	NA	NA	NA		NA	NA	NA	NA			231	4745		333		NA	1	NA	NA		NA	NA	NA	NA		NA	NA	NA	NA		1	NA	NA
CCTGTGTCACCTATCAACGACCTTATG	NA	NA	NA	NA		NA	NA	NA	NA		NA	NA	NA	NA		NA	NA	NA	NA		NA	NA	NA	NA			NA	NA		NA		NA	NA	NA	NA		NA	NA	NA	NA		39	NA	NA	NA		NA	NA	NA
CCTTACGATGAGGTGTTCCTAAGGCGT	NA	NA	NA	NA		NA	NA	NA	NA		NA	NA	NA	NA		NA	NA	NA	NA		NA	NA	NA	NA			NA	22		NA		NA	NA	NA	NA		NA	NA	NA	NA		NA	NA	NA	NA		NA	NA	NA
CCTTGTTGTGTCTGGGTGATTTTCCGC	NA	NA	NA	NA		NA	NA	NA	NA		NA	NA	NA	NA		NA	NA	NA	NA		NA	NA	NA	NA			NA	NA		NA		9	NA	NA	98		NA	NA	NA	NA		NA	NA	NA	NA		NA	NA	NA
CCTTTCGGTTACCTGGCTCTAGGGCGT	NA	NA	NA	NA		NA	NA	NA	NA		NA	NA	NA	NA		NA	NA	NA	NA		NA	NA	NA	NA			NA	NA		NA		NA	NA	NA	NA		NA	1	NA	NA		NA	NA	NA	NA		NA	4264	561
CGAAAGGAATGTGAAACATCTGAGGCA	NA	NA	NA	NA		NA	NA	NA	NA		NA	NA	NA	NA		NA	NA	NA	NA		NA	NA	NA	NA			NA	NA		1		29	4	NA	418		NA	NA	NA	NA		NA	NA	NA	NA		NA	NA	NA
CGAACCCCCCCGCTGCGGATGGGTCCC	NA	NA	NA	NA		NA	NA	NA	NA		NA	NA	NA	NA		NA	NA	NA	NA		NA	NA	NA	NA			NA	NA		NA		NA	NA	NA	NA		NA	NA	NA	1		NA	NA	NA	NA		78	NA	NA
CGAACGTCACAATGATCCGGAAAACCT	NA	NA	NA	NA		NA	NA	NA	NA		NA	NA	NA	NA		NA	NA	NA	NA		NA	NA	NA	NA			NA	NA		NA		2	NA	NA	NA		NA	NA	NA	NA		NA	NA	NA	NA		316	1	NA
CGAATGAACCGCTGCAGGTTGGGAATG	NA	NA	NA	NA		NA	NA	NA	NA		NA	NA	NA	NA		NA	NA	NA	NA		NA	NA	NA	NA			NA	NA		NA		NA	NA	NA	NA		22	NA	NA	31		NA	NA	NA	NA		NA	NA	NA
CGACCTGTTCCTGGGTTGTGCGAAAGG	NA	NA	NA	NA		NA	NA	NA	NA		NA	NA	NA	NA		NA	NA	NA	NA		NA	NA	NA	NA			20	105		NA		NA	NA	NA	NA		NA	NA	NA	NA		NA	NA	NA	NA		NA	NA	NA
CGACTTAAGATGCCTGCCCGACATAAT	NA	NA	NA	NA		NA	NA	NA	NA		NA	NA	NA	NA		NA	NA	NA	NA		NA	NA	NA	NA			NA	NA		NA		21	4	NA	129		NA	NA	NA	NA		NA	NA	NA	NA		NA	NA	NA
CGACTTATCGAATAATAGTCCTGGTCT	NA	NA	NA	NA		NA	NA	NA	NA		NA	NA	NA	NA		NA	NA	NA	NA		NA	NA	NA	NA			NA	NA		NA		NA	NA	NA	NA		NA	NA	NA	NA		NA	NA	NA	NA		114	100	NA
CGAGAATGCTTCTGGGGGCGATTTATC	NA	NA	NA	NA		NA	NA	NA	NA		NA	NA	NA	NA		NA	NA	NA	NA		NA	NA	NA	NA			NA	NA		NA		NA	NA	NA	NA		NA	NA	NA	NA		NA	79	NA	NA		NA	NA	NA
CGAGATCGAACCGTATAGATACAAATG	NA	NA	NA	NA		NA	NA	NA	NA		NA	NA	NA	NA		NA	NA	NA	NA		NA	NA	NA	NA			766	107		978		NA	NA	NA	1		NA	NA	NA	NA		NA	NA	NA	NA		NA	NA	NA
CGAGATGTCTGCATCGCCGCAGTCTCA	NA	NA	NA	NA		NA	NA	NA	NA		NA	NA	NA	NA		NA	NA	NA	NA		NA	NA	NA	NA			596	NA		289		NA	NA	NA	NA		NA	NA	NA	NA		NA	NA	NA	NA		NA	NA	NA
CGAGCTGTTGGCCTTCAGCTCGCGACA	NA	NA	NA	NA		NA	NA	NA	NA		NA	NA	NA	NA		NA	NA	NA	NA		NA	NA	NA	NA			NA	NA		NA		NA	34	NA	NA		NA	NA	NA	NA		NA	NA	NA	NA		NA	NA	NA
CGAGGTATATCGGGCTTTACAGCATAT	NA	NA	NA	NA		NA	NA	NA	NA		NA	NA	NA	NA		NA	NA	NA	NA		NA	NA	NA	NA			NA	NA		NA		NA	NA	NA	NA		NA	NA	NA	NA		NA	NA	NA	NA		10	NA	NA
CGAGTATAAGGCGCTTAGTCACCCGAC	NA	NA	NA	NA		NA	NA	NA	NA		NA	NA	NA	NA		NA	231	NA	NA		NA	NA	NA	NA			NA	NA		NA		NA	NA	NA	NA		NA	NA	NA	NA		NA	NA	NA	NA		NA	NA	NA
CGATACCTGTGTCAGTTGTGATGCGGC	NA	NA	NA	NA		NA	NA	NA	NA		NA	NA	NA	NA		NA	NA	NA	NA		NA	NA	NA	NA			NA	NA		NA		NA	NA	NA	NA		112	1276	NA	21		NA	NA	NA	NA		NA	1	NA
CGATACGGGCGTGGTTCGTTCCCTTCG	NA	NA	NA	NA		NA	NA	NA	NA		NA	NA	NA	NA		NA	NA	NA	NA		NA	NA	NA	NA			NA	4		NA		NA	NA	NA	NA		NA	NA	NA	NA		NA	NA	NA	NA		NA	NA	NA
CGATCAAATGAAACATTAGACAACCTT	NA	NA	NA	NA		NA	NA	NA	NA		NA	NA	NA	NA		NA	NA	NA	NA		NA	NA	NA	NA			NA	NA		NA		NA	NA	NA	NA		NA	NA	NA	NA		NA	83	NA	NA		NA	NA	NA
CGATGAGACGACACTCGGTCGCTTAGA	NA	NA	NA	NA		NA	NA	NA	NA		NA	NA	NA	NA		NA	NA	NA	NA		NA	NA	NA	NA			NA	NA		NA		NA	NA	NA	NA		NA	NA	NA	NA		12	NA	NA	108		NA	NA	NA
CGATGCGTCTTCAGGAGGTGGTCTGTG	NA	NA	NA	NA		NA	NA	NA	NA		NA	NA	NA	NA		NA	NA	NA	NA		NA	NA	NA	NA			NA	NA		NA		NA	NA	NA	NA		NA	5	NA	NA		NA	10	NA	NA		NA	NA	NA
CGATGGGACGGACGCAGGCGTAATCGT	NA	NA	NA	NA		NA	NA	NA	NA		NA	27	NA	NA		NA	NA	NA	NA		NA	NA	NA	NA			NA	NA		NA		NA	NA	NA	NA		NA	NA	NA	NA		NA	NA	NA	NA		NA	NA	NA
CGATGGTTGCTTCGTCACAAGTGAGTC	NA	NA	NA	NA		NA	NA	NA	NA		NA	NA	NA	NA		NA	NA	NA	NA		NA	NA	NA	NA			NA	NA		NA		NA	NA	NA	NA		NA	NA	NA	NA		NA	NA	NA	NA		NA	208	NA
CGATTCAGGTTTCGCGCATTTCACACT	NA	NA	NA	NA		NA	1	NA	NA		NA	2	1	2		849	9955	4964	3383		NA	NA	NA	NA			1	NA		1		968	2	NA	3673		1	NA	NA	1		NA	NA	NA	NA		NA	NA	NA
CGATTGTGCTCTAGTCCGTGGAAGTCC	NA	NA	NA	NA		NA	NA	NA	NA		NA	NA	NA	NA		NA	NA	NA	NA		NA	NA	NA	NA			NA	NA		NA		1	NA	NA	NA		321	NA	NA	307		NA	NA	NA	NA		NA	NA	NA
CGATTTAGCATTCAGAACAAAGGCCTC	NA	NA	NA	NA		NA	NA	NA	NA		NA	534	NA	NA		NA	1	NA	NA		NA	NA	NA	NA			NA	NA		NA		NA	NA	NA	NA		NA	NA	NA	NA		NA	NA	NA	NA		NA	NA	NA
CGCACCGAGCGGGTGATTGTGACCGCG	NA	NA	NA	NA		NA	NA	NA	NA		NA	NA	NA	NA		NA	NA	NA	NA		NA	NA	NA	NA			NA	NA		NA		NA	NA	NA	NA		229	100	NA	34		NA	NA	NA	NA		NA	NA	NA
CGCACGTTTGGGGGTATTCAGGGTAAA	NA	NA	NA	NA		NA	NA	NA	NA		NA	NA	NA	NA		NA	NA	NA	NA		NA	NA	NA	NA			NA	NA		NA		NA	NA	NA	NA		NA	NA	NA	NA		NA	NA	NA	NA		NA	15	NA
CGCACTCAGCTCAGAGTTAGTAGGTGA	NA	NA	NA	NA		NA	NA	NA	NA		11	NA	NA	33		NA	NA	NA	NA		NA	NA	NA	NA			NA	NA		NA		NA	NA	NA	NA		NA	NA	NA	NA		NA	NA	NA	NA		NA	NA	NA
CGCCAAGCGTGGTAGCGTAATGAAGTC	NA	NA	NA	NA		NA	NA	NA	NA		NA	NA	NA	NA		NA	NA	NA	NA		NA	NA	NA	NA			NA	NA		NA		5	NA	NA	235		NA	NA	NA	NA		NA	NA	NA	NA		NA	NA	NA
CGCCAGAGGGTCGGGACGGTAGGCACT	NA	NA	NA	NA		NA	NA	NA	NA		NA	NA	NA	NA		NA	NA	NA	NA		NA	NA	NA	NA			NA	15		NA		NA	NA	NA	NA		NA	NA	NA	NA		NA	NA	NA	NA		NA	NA	NA
CGCCAGAGTTGACGCTTGGACATGGAT	NA	NA	NA	NA		NA	NA	NA	NA		NA	NA	NA	NA		NA	NA	NA	NA		NA	NA	NA	NA			NA	NA		NA		NA	NA	NA	NA		NA	NA	NA	NA		NA	80	NA	NA		NA	NA	NA
CGCCCCTACTTACAGATCGTGGGTAGG	NA	NA	NA	NA		NA	NA	NA	NA		NA	NA	NA	NA		NA	NA	NA	NA		NA	NA	NA	NA			NA	NA		NA		NA	NA	NA	NA		NA	NA	NA	NA		NA	NA	NA	NA		31	NA	NA
CGCCGGAATGGGCGATTTGGGCCACCT	NA	43	NA	NA		NA	NA	NA	NA		NA	NA	NA	NA		NA	NA	NA	NA		NA	NA	NA	NA			NA	NA		NA		NA	NA	NA	NA		NA	NA	NA	NA		NA	NA	NA	NA		NA	NA	NA
CGCCGGGTCGCCGACGGACGGACCTCT	NA	NA	NA	NA		NA	NA	NA	NA		NA	NA	NA	NA		NA	NA	NA	NA		NA	NA	NA	NA			NA	NA		NA		NA	11	NA	NA		NA	NA	NA	NA		NA	NA	NA	NA		NA	NA	NA
CGCCGGGTTGCAAAGGTAACACTCCGC	NA	NA	NA	NA		NA	NA	NA	NA		NA	NA	NA	NA		NA	NA	NA	NA		NA	NA	NA	NA			NA	NA		NA		NA	NA	NA	NA		11	NA	NA	NA		NA	NA	NA	NA		NA	NA	NA
CGCCGTAACTAATTTGTGTTTGATGGC	NA	NA	NA	NA		NA	NA	NA	NA		NA	NA	NA	NA		NA	NA	NA	NA		NA	NA	NA	NA			13	NA		NA		NA	NA	NA	NA		NA	NA	NA	NA		NA	NA	NA	NA		NA	NA	NA
CGCCGTACCCTCTTGATCATCTGGGCA	NA	NA	NA	NA		NA	NA	NA	NA		NA	NA	NA	NA		NA	NA	NA	NA		NA	NA	NA	NA			NA	NA		NA		NA	NA	NA	NA		NA	51	NA	NA		NA	NA	NA	NA		NA	NA	NA
CGCCTGTGGGCTATCAGGGGCCCGCCA	NA	1	NA	NA		NA	1105	599	NA		NA	NA	NA	NA		NA	NA	NA	NA		NA	NA	NA	NA			NA	NA		NA		NA	NA	NA	NA		NA	NA	NA	NA		NA	NA	NA	NA		NA	NA	NA
CGCGCAGGTGCGTCTGACCGTTCTCAC	NA	NA	NA	NA		NA	NA	NA	NA		NA	NA	NA	NA		NA	NA	NA	NA		NA	NA	NA	NA			NA	NA		NA		NA	NA	NA	NA		NA	NA	NA	NA		1	NA	NA	35		NA	NA	NA
CGCGCGGTCGCCGGTTTATGGAAACTT	NA	NA	NA	NA		NA	NA	NA	NA		NA	NA	NA	NA		NA	NA	NA	NA		NA	NA	NA	NA			NA	NA		NA		NA	NA	NA	NA		NA	NA	NA	NA		1	NA	NA	45		NA	NA	NA
CGCGGACCAAGTGGGCGCCCTTATGTA	NA	262	7200	NA		NA	NA	NA	NA		NA	NA	NA	NA		NA	NA	1	NA		NA	NA	NA	NA			NA	NA		NA		NA	NA	NA	NA		NA	NA	NA	NA		NA	NA	NA	NA		NA	NA	NA
CGCGGATTCGCCAGGTGATTATTGGCG	NA	NA	NA	NA		NA	NA	NA	NA		NA	NA	NA	NA		NA	NA	NA	NA		NA	NA	NA	NA			NA	NA		NA		NA	161	5	NA		NA	NA	NA	NA		NA	NA	NA	NA		NA	NA	NA
CGCGTGGGTAGCGGCCTTGGCTAGATA	NA	NA	NA	NA		NA	NA	NA	NA		NA	NA	NA	NA		NA	NA	NA	NA		NA	NA	NA	NA			NA	NA		NA		NA	NA	NA	NA		220	43	NA	114		NA	NA	NA	NA		NA	NA	NA
CGCTAACTGCCGCCGGGTCCTCACCGT	NA	NA	NA	NA		NA	NA	NA	NA		NA	NA	NA	NA		NA	NA	NA	NA		NA	NA	NA	NA			NA	11		NA		NA	NA	NA	NA		NA	NA	NA	NA		NA	NA	NA	NA		NA	NA	NA
CGCTCATCGGTATTGGAGATGTGGATC	NA	NA	NA	NA		NA	NA	NA	NA		NA	NA	NA	NA		NA	NA	NA	NA		NA	NA	NA	NA			NA	NA		NA		NA	73	NA	NA		NA	NA	NA	NA		NA	NA	NA	NA		NA	NA	NA
CGCTGCCTTTCGCAGTTGGTCACGCGT	NA	NA	NA	NA		NA	2	NA	NA		NA	5	3	NA		1078	51205	18276	1147		NA	1	1	NA			NA	NA		NA		59	33	825	NA		NA	NA	NA	NA		NA	NA	NA	NA		NA	NA	NA
CGCTGCTCATTTGGCCCGCCACTGTAC	NA	NA	NA	NA		NA	NA	NA	NA		NA	NA	NA	NA		NA	NA	NA	NA		NA	NA	NA	NA			1	NA		681		NA	NA	NA	NA		NA	NA	NA	NA		NA	NA	NA	NA		NA	NA	NA
CGCTTATAAGGTTCGACAGCCCGCATC	NA	NA	NA	NA		NA	NA	NA	NA		NA	NA	NA	NA		NA	NA	NA	NA		NA	NA	NA	NA			504	381		426		NA	NA	NA	NA		NA	NA	NA	NA		NA	NA	NA	NA		NA	NA	NA
CGCTTGTAGCATCGCTAGTGACGGATT	NA	NA	NA	NA		NA	NA	NA	NA		NA	NA	NA	NA		NA	NA	NA	NA		NA	NA	NA	NA			NA	NA		NA		NA	NA	NA	30		NA	NA	NA	NA		NA	NA	NA	NA		NA	NA	NA
CGCTTGTTGGACCCTCGGTCGTCGTTA	NA	NA	NA	NA		NA	NA	NA	NA		NA	NA	NA	NA		NA	NA	NA	NA		NA	NA	NA	NA			NA	NA		NA		NA	1	47	NA		NA	NA	NA	NA		NA	NA	NA	NA		NA	NA	NA
CGCTTTTCAGGTCTATGGTAAACCACC	NA	NA	NA	NA		NA	NA	NA	NA		NA	NA	NA	NA		NA	NA	NA	NA		NA	NA	NA	NA			1	NA		NA		1560	990	NA	348		1	NA	NA	NA		NA	NA	NA	NA		NA	NA	NA
CGGAATGAATATCTCTGAGAATAAGTC	NA	NA	NA	NA		NA	NA	NA	NA		NA	NA	NA	NA		NA	NA	NA	NA		NA	NA	NA	NA			NA	NA		NA		NA	NA	NA	NA		16	15	NA	46		NA	NA	NA	NA		NA	NA	NA
CGGAGTCGAGGCTCCACCGGCTCGGAT	NA	NA	NA	NA		NA	NA	NA	NA		NA	NA	NA	NA		NA	NA	NA	NA		NA	NA	NA	NA			NA	NA		NA		NA	30	NA	NA		NA	NA	NA	NA		NA	NA	NA	NA		NA	NA	NA
CGGATAATGTCTGGGTTCATGCACCGA	NA	NA	NA	NA		NA	NA	NA	NA		NA	NA	NA	NA		NA	NA	NA	NA		NA	NA	NA	NA			NA	NA		NA		NA	NA	NA	1		NA	NA	NA	NA		NA	NA	NA	NA		131	77	NA
CGGCAGTCCTCGGTCTCTGTTTAACGT	NA	NA	NA	NA		NA	NA	NA	NA		NA	NA	NA	NA		NA	NA	NA	NA		NA	NA	NA	NA			NA	NA		NA		NA	144	NA	NA		166	NA	NA	33		NA	NA	NA	NA		1	NA	NA
CGGCATTCGCTCTGAGACCGGAGGCGG	NA	NA	NA	NA		NA	NA	NA	NA		NA	NA	NA	NA		NA	NA	NA	NA		NA	NA	NA	NA			355	146		658		NA	NA	NA	NA		NA	NA	NA	NA		NA	NA	NA	NA		NA	NA	NA
CGGCCCGGGGCTCGGTCGGGTGTTTGC	NA	NA	NA	NA		NA	NA	NA	NA		NA	NA	NA	NA		NA	NA	NA	NA		NA	NA	NA	NA			NA	NA		NA		NA	NA	NA	NA		NA	NA	NA	NA		45	10	NA	12		NA	NA	NA
CGGCCGGACGTAGGCTTTACATCCCCG	NA	NA	NA	NA		NA	NA	NA	NA		NA	NA	NA	NA		NA	NA	NA	NA		NA	NA	NA	NA			NA	NA		NA		NA	NA	NA	NA		NA	NA	NA	NA		NA	27	NA	NA		NA	NA	NA
CGGCCGTTTGGTAGCTATCTCGCCCCT	NA	NA	NA	NA		NA	NA	NA	NA		NA	NA	NA	NA		NA	NA	NA	NA		NA	NA	NA	NA			NA	NA		NA		NA	NA	NA	NA		34	88	NA	NA		NA	NA	NA	NA		NA	NA	NA
CGGCCTGCTTTCTAAATTGTCTCCCAG	NA	NA	NA	NA		NA	NA	NA	NA		NA	NA	NA	NA		NA	NA	NA	NA		NA	NA	NA	NA			5	NA		18		NA	NA	NA	NA		NA	NA	NA	NA		NA	NA	NA	NA		NA	NA	NA
CGGCGCCCGGTTTAGGGATAGGGTGTA	NA	NA	NA	NA		NA	NA	NA	NA		NA	NA	NA	NA		NA	NA	NA	NA		NA	NA	NA	NA			NA	NA		NA		NA	NA	NA	NA		NA	NA	NA	NA		NA	NA	NA	NA		NA	105	NA
CGGCGCGAGTATGCGTTCCCACTTTAG	NA	NA	NA	NA		NA	NA	NA	NA		NA	NA	NA	NA		NA	NA	NA	NA		NA	NA	NA	NA			NA	NA		NA		NA	1	NA	NA		549	657	NA	766		NA	NA	NA	NA		NA	NA	NA
CGGCGGGACCCTGGTAGTGTCATTCAC	NA	NA	NA	NA		NA	NA	NA	NA		NA	NA	NA	NA		NA	NA	NA	NA		NA	NA	NA	NA			NA	NA		NA		NA	20	NA	NA		NA	NA	NA	NA		NA	NA	NA	NA		NA	NA	NA
CGGCTACGTCCTTTTTGCTGTTATTAC	NA	NA	NA	NA		NA	NA	NA	NA		NA	NA	NA	NA		NA	NA	NA	NA		NA	NA	NA	NA			NA	NA		NA		NA	NA	NA	NA		NA	65	NA	NA		NA	NA	NA	NA		NA	NA	NA
CGGCTGATGATTCTCTCGGCCCGAACA	NA	NA	NA	NA		NA	NA	NA	NA		NA	NA	NA	NA		NA	NA	NA	NA		NA	NA	NA	NA			NA	NA		NA		NA	NA	NA	NA		NA	NA	NA	1		NA	NA	NA	NA		385	26	NA
CGGCTTGGGGTTTGCATCCAACTCTCC	NA	NA	NA	NA		NA	NA	NA	NA		NA	NA	NA	NA		NA	NA	NA	NA		NA	NA	NA	NA			NA	NA		NA		NA	NA	NA	NA		88	NA	NA	1		NA	NA	NA	NA		NA	NA	NA
CGGCTTTGTGGGCTGCTTTATCGAGCT	NA	510	NA	NA		NA	NA	NA	NA		NA	NA	NA	NA		NA	NA	NA	NA		NA	NA	NA	NA			NA	NA		NA		NA	NA	NA	NA		NA	NA	NA	NA		NA	NA	NA	NA		NA	NA	NA
CGGGAAGTGAACGGGTCGCTTCTAGAC	NA	NA	NA	NA		NA	25	327	NA		NA	NA	NA	NA		NA	NA	NA	NA		NA	NA	NA	NA			NA	NA		NA		NA	NA	NA	NA		NA	NA	NA	NA		NA	NA	NA	NA		NA	NA	NA
CGGGAATTAGCTTGAAGGACGCATGGA	NA	NA	NA	NA		NA	NA	NA	NA		NA	NA	NA	NA		NA	NA	NA	NA		NA	NA	NA	NA			NA	NA		NA		NA	NA	NA	NA		NA	NA	NA	NA		264	6	NA	114		NA	NA	NA
CGGGACAGTGCGCTTGGGTGCGGTCGT	NA	NA	NA	NA		NA	NA	NA	NA		NA	NA	NA	NA		NA	NA	NA	NA		NA	NA	NA	NA			NA	NA		92		NA	NA	NA	NA		NA	NA	NA	NA		NA	NA	NA	NA		NA	NA	NA
CGGGACATCCGGTGTAAGATTAATTGG	NA	NA	NA	NA		NA	NA	NA	NA		NA	NA	NA	NA		NA	NA	NA	NA		NA	NA	NA	NA			NA	NA		NA		NA	NA	NA	NA		NA	NA	NA	NA		34	NA	NA	5		NA	NA	NA
CGGGAGACAGATGTACTATGGAATGTT	NA	NA	NA	NA		99	NA	NA	15		NA	NA	NA	NA		NA	NA	NA	NA		NA	NA	NA	NA			NA	NA		NA		NA	NA	NA	NA		NA	NA	NA	NA		NA	NA	NA	NA		NA	NA	NA
CGGGAGGCTCATTGGCAAACGGATTAT	NA	NA	NA	NA		NA	NA	NA	NA		NA	NA	NA	NA		NA	NA	NA	NA		NA	NA	NA	NA			NA	NA		NA		NA	NA	NA	NA		NA	NA	NA	NA		NA	28	NA	NA		NA	NA	NA
CGGGCGTCGTTACAGCCGCTAAGCCTT	NA	NA	NA	NA		NA	NA	NA	NA		NA	NA	NA	NA		NA	NA	NA	NA		NA	NA	NA	NA			NA	NA		NA		NA	NA	NA	NA		NA	NA	NA	NA		NA	NA	NA	NA		NA	164	NA
CGGGGAGGTCTCTCATGCCGCGCTAAA	NA	NA	NA	NA		NA	NA	NA	NA		NA	NA	NA	NA		NA	NA	NA	NA		NA	NA	NA	NA			NA	NA		NA		NA	NA	NA	NA		NA	NA	NA	NA		29	9	NA	2		NA	NA	NA
CGGGGGCTTGGAGCCAACTGCTCCGAA	NA	NA	NA	NA		NA	NA	NA	NA		NA	NA	NA	NA		NA	NA	NA	NA		NA	NA	NA	NA			985	267		1858		NA	NA	NA	NA		1	NA	NA	NA		NA	NA	NA	NA		NA	NA	NA
CGGGGTGATTGTATCGGTAAAGTAGGA	NA	NA	NA	NA		NA	NA	NA	NA		NA	NA	NA	NA		NA	NA	NA	NA		NA	NA	NA	NA			NA	NA		NA		170	304	NA	106		NA	NA	NA	NA		NA	NA	NA	NA		NA	NA	NA
CGGGTAGGGTTTTGGACGCCTTGGACG	NA	53	NA	NA		NA	NA	NA	NA		NA	NA	NA	NA		NA	NA	NA	NA		NA	NA	NA	NA			NA	NA		NA		NA	NA	NA	NA		NA	NA	NA	NA		NA	NA	NA	NA		NA	NA	NA
CGGGTCCATCGAGAGTAGGCGGTGTCG	NA	NA	NA	NA		NA	NA	NA	NA		NA	NA	NA	NA		NA	NA	NA	NA		NA	NA	NA	NA			NA	NA		NA		24	9	NA	NA		NA	NA	NA	NA		NA	NA	NA	NA		NA	NA	NA
CGGGTGCTGAATAGTGTTCGATATTGC	NA	NA	NA	NA		NA	NA	NA	NA		NA	NA	NA	NA		NA	NA	NA	NA		NA	NA	NA	NA			NA	NA		NA		NA	1	NA	NA		1	1	NA	NA		2178	3804	NA	1979		1	NA	NA
CGGGTGTTGATCAGGATTAAGCAAACT	NA	NA	NA	NA		NA	NA	NA	NA		NA	NA	NA	NA		NA	NA	NA	NA		NA	NA	NA	NA			NA	NA		NA		1	NA	NA	NA		58	NA	NA	95		NA	NA	NA	NA		NA	NA	NA
CGGGTTCAATTCTTTGAGCCCGAATGC	NA	NA	NA	NA		NA	NA	NA	NA		NA	NA	NA	NA		NA	NA	NA	NA		NA	NA	NA	NA			175	46		436		NA	NA	NA	NA		NA	NA	NA	NA		NA	NA	NA	NA		NA	NA	NA
CGGGTTCGTGCGTGTTTCTACGGGTGA	NA	NA	NA	NA		NA	NA	NA	NA		NA	NA	NA	NA		NA	NA	NA	NA		NA	NA	NA	NA			NA	NA		NA		NA	NA	NA	NA		NA	NA	NA	NA		76	2	NA	16		NA	NA	NA
CGGGTTGTTCATACGTTTGATCGGATG	NA	NA	NA	NA		NA	NA	NA	NA		NA	NA	NA	NA		NA	NA	NA	NA		NA	NA	NA	NA			NA	NA		NA		NA	NA	NA	33		NA	NA	NA	NA		NA	NA	NA	NA		NA	NA	NA
CGGTCGTCAGACATGTCCACAGCGTGA	NA	NA	NA	NA		NA	NA	NA	NA		NA	NA	NA	NA		NA	NA	NA	NA		NA	NA	NA	NA			NA	NA		NA		1	NA	NA	NA		670	766	NA	943		NA	NA	NA	NA		NA	NA	NA
CGGTCTAACTTCTGTTTTGGGGCCGTT	NA	NA	NA	NA		NA	NA	NA	NA		NA	NA	NA	NA		NA	NA	NA	NA		NA	NA	NA	NA			NA	NA		NA		NA	NA	NA	NA		NA	NA	NA	NA		57	NA	NA	123		NA	NA	NA
CGGTGAGTGCCTTGCTGCCGGGCCACG	NA	NA	NA	NA		NA	NA	NA	NA		NA	NA	NA	NA		NA	NA	NA	NA		NA	NA	NA	NA			NA	NA		NA		NA	5	NA	NA		NA	NA	NA	NA		NA	NA	NA	NA		NA	NA	NA
CGGTGGGTATGTGAGGCTAGGCGCGGC	NA	NA	NA	NA		NA	NA	NA	NA		NA	NA	NA	NA		NA	NA	NA	NA		NA	NA	NA	NA			NA	NA		NA		NA	NA	NA	NA		NA	NA	NA	NA		NA	21	NA	NA		NA	NA	NA
CGGTTAGCTGTAGAGCTTCCGGTACGC	NA	NA	NA	NA		NA	NA	NA	NA		NA	NA	NA	NA		NA	NA	NA	NA		NA	NA	NA	NA			NA	NA		NA		NA	NA	NA	NA		NA	NA	NA	NA		36	NA	NA	693		NA	NA	NA
CGGTTATACCACTTTCGGCTCTGATTT	NA	NA	NA	NA		NA	NA	NA	NA		NA	NA	NA	NA		NA	NA	NA	NA		NA	NA	NA	NA			NA	NA		NA		NA	NA	NA	NA		NA	45	NA	NA		NA	NA	NA	NA		NA	NA	NA
CGGTTCATAATCTTGTCTCACAAGGCT	NA	NA	NA	NA		NA	NA	NA	NA		NA	NA	NA	NA		NA	NA	NA	NA		NA	NA	NA	NA			NA	NA		NA		19	NA	NA	3		NA	NA	NA	NA		NA	NA	NA	NA		NA	NA	NA
CGGTTCGGCGGCGAAGGGACGAGGGAT	NA	NA	NA	NA		NA	NA	NA	NA		NA	NA	NA	NA		NA	NA	NA	NA		NA	NA	NA	NA			NA	NA		NA		NA	NA	NA	NA		NA	NA	NA	NA		NA	9	NA	NA		NA	NA	NA
CGGTTGACTGGCGGTTCTTCGATCTCT	NA	NA	NA	NA		NA	NA	NA	NA		NA	NA	NA	NA		NA	NA	NA	NA		NA	NA	NA	NA			NA	NA		NA		NA	NA	NA	NA		167	107	NA	235		NA	NA	NA	NA		NA	NA	NA
CGGTTGATGCGTGTAGTGTTTCCACGG	NA	NA	NA	NA		NA	NA	NA	NA		NA	NA	NA	NA		NA	NA	NA	NA		NA	NA	NA	NA			NA	NA		NA		NA	NA	NA	NA		NA	NA	NA	NA		8	NA	NA	NA		NA	NA	NA
CGGTTGTACCTAACTCTTTGGGTCAGG	NA	NA	NA	NA		NA	NA	NA	NA		NA	NA	NA	NA		NA	NA	NA	NA		NA	NA	NA	NA			NA	NA		NA		NA	NA	NA	NA		14	NA	NA	NA		NA	NA	NA	NA		NA	NA	NA
CGTAAATAAACCTGTTCTCCGTCGATT	NA	NA	NA	NA		NA	NA	NA	NA		NA	NA	NA	NA		NA	NA	NA	NA		NA	NA	NA	NA			NA	NA		NA		NA	NA	NA	NA		NA	NA	NA	NA		40	NA	NA	NA		NA	NA	NA
CGTAGCATGAGAGACCTCTTGGTCCTA	NA	NA	NA	NA		NA	NA	NA	NA		296	76	NA	387		NA	NA	NA	NA		NA	NA	NA	NA			NA	NA		NA		NA	NA	NA	NA		NA	NA	NA	NA		NA	NA	NA	NA		NA	NA	NA
CGTATCGTTAGTACTGCCTACCCAGTT	NA	NA	NA	NA		NA	NA	NA	NA		NA	NA	NA	NA		NA	NA	NA	NA		NA	NA	NA	NA			NA	NA		NA		NA	NA	NA	NA		NA	NA	NA	NA		NA	NA	NA	NA		NA	23	NA
CGTATTGCGAGTCCACGGGCCGACAAG	NA	NA	NA	NA		NA	NA	NA	NA		NA	NA	NA	NA		NA	NA	NA	NA		NA	NA	NA	NA			NA	15		NA		NA	NA	NA	NA		NA	NA	NA	NA		NA	NA	NA	NA		NA	NA	NA
CGTCAGATGCCAAAAGGCGGGGTGTCG	NA	NA	NA	NA		NA	NA	NA	NA		NA	NA	NA	NA		NA	NA	NA	NA		NA	NA	NA	NA			NA	NA		NA		NA	NA	NA	NA		NA	NA	NA	NA		NA	NA	NA	NA		11	NA	NA
CGTCCTAGGGTTTCCCGGATCTGCTGG	NA	NA	NA	NA		NA	NA	NA	NA		NA	NA	NA	NA		NA	1	NA	NA		NA	1112	4455	NA			NA	NA		NA		NA	NA	NA	NA		NA	NA	NA	NA		NA	NA	NA	NA		NA	NA	NA
CGTCCTCAGTAATGGAATATAAGGATA	NA	NA	NA	NA		NA	NA	NA	NA		NA	NA	NA	NA		NA	NA	NA	NA		NA	NA	NA	NA			NA	NA		NA		NA	NA	NA	NA		NA	NA	NA	NA		NA	14	NA	NA		NA	NA	NA
CGTCGACTGACGAGCGTAATTATAAAA	NA	NA	NA	NA		NA	NA	NA	NA		NA	NA	NA	NA		NA	NA	NA	NA		NA	NA	NA	NA			NA	NA		NA		NA	NA	NA	22		NA	NA	NA	NA		NA	NA	NA	NA		NA	NA	NA
CGTCGCTAATGGCTGTTTGGCAGATAA	5731	22103	21518	9972		NA	NA	NA	NA		NA	1	1	NA		NA	NA	1	2		NA	271	145	395			NA	NA		NA		NA	NA	NA	NA		NA	NA	NA	NA		NA	NA	NA	NA		NA	NA	NA
CGTCGTTGCTGCTGCCGTCACACCTAA	NA	NA	NA	NA		NA	NA	NA	NA		NA	NA	NA	NA		NA	NA	NA	NA		NA	NA	NA	NA			NA	NA		NA		NA	NA	NA	NA		NA	NA	NA	NA		NA	8	NA	NA		NA	NA	NA
CGTCTAAAAGGACACTTCGAAACCAGG	NA	NA	NA	NA		NA	NA	NA	NA		NA	NA	NA	NA		NA	NA	NA	NA		NA	NA	NA	NA			NA	NA		NA		NA	NA	NA	NA		201	1	NA	16		NA	NA	NA	NA		NA	NA	NA
CGTCTAACTATGGATCGAAATGCGATG	NA	NA	NA	NA		NA	NA	NA	NA		NA	NA	NA	NA		NA	NA	NA	NA		NA	NA	NA	NA			NA	1		NA		1	110	NA	NA		NA	NA	NA	NA		NA	NA	NA	NA		NA	NA	NA
CGTCTTGTCGTGACTGGGTGCTGCCAA	NA	NA	NA	NA		NA	NA	NA	NA		NA	NA	NA	NA		NA	NA	NA	NA		NA	NA	NA	NA			NA	NA		NA		NA	NA	NA	NA		NA	NA	NA	NA		NA	NA	NA	NA		23	14	NA
CGTGATGCGGTCCGCTCGAGCAGGGAT	NA	NA	NA	NA		NA	NA	NA	NA		NA	NA	NA	NA		NA	NA	NA	NA		NA	NA	NA	NA			NA	NA		NA		NA	NA	NA	NA		177	NA	NA	NA		NA	NA	NA	NA		NA	NA	NA
CGTGATGCGGTCCGGCTCAGCAGGGAT	NA	NA	NA	NA		NA	NA	NA	NA		NA	NA	NA	NA		NA	NA	NA	NA		NA	NA	NA	NA			NA	NA		NA		NA	NA	NA	NA		NA	NA	NA	123		NA	NA	NA	NA		NA	NA	NA
CGTGCCGATGTGGGCCGCCGCATCCAT	NA	NA	NA	NA		NA	NA	NA	NA		NA	NA	NA	NA		NA	NA	NA	NA		NA	NA	NA	NA			NA	NA		NA		NA	NA	NA	NA		NA	NA	NA	NA		NA	10	NA	NA		NA	NA	NA
CGTGCCGTTGTTCCCATCGGGGATCTA	NA	NA	NA	NA		NA	NA	NA	NA		NA	NA	NA	NA		NA	NA	NA	NA		NA	NA	NA	NA			NA	NA		NA		NA	NA	NA	NA		NA	NA	NA	NA		235	NA	NA	181		NA	NA	NA
CGTGCTGCGACCGTACAGTGACCAATC	NA	NA	NA	NA		NA	NA	NA	NA		NA	NA	NA	NA		NA	NA	NA	NA		NA	NA	NA	NA			NA	NA		NA		NA	1	2	NA		NA	1	5	NA		NA	1	2	NA		3672	19999	74369
CGTGGGAATGGCAATTGATTCACACAA	NA	NA	NA	NA		NA	NA	NA	NA		NA	NA	NA	NA		NA	NA	NA	NA		NA	NA	NA	NA			NA	NA		NA		NA	NA	NA	NA		NA	NA	NA	NA		18	NA	NA	NA		NA	NA	NA
CGTGTATGCCTGGGTACTCTTCTTACG	NA	NA	NA	NA		NA	NA	NA	NA		NA	NA	NA	NA		NA	NA	NA	NA		NA	NA	NA	NA			NA	NA		NA		NA	NA	NA	NA		NA	NA	NA	NA		NA	29	NA	NA		NA	NA	NA
CGTGTCTGGGTGAGCTTCGTCCCAAAT	NA	NA	NA	NA		NA	NA	NA	NA		NA	NA	NA	NA		NA	NA	NA	NA		NA	NA	NA	NA			NA	NA		NA		NA	NA	NA	NA		NA	NA	NA	NA		NA	NA	NA	NA		NA	NA	NA
CGTGTTACTCAACGAAAAGTTTTCGAT	NA	NA	NA	NA		NA	NA	NA	NA		NA	NA	NA	NA		NA	NA	NA	NA		NA	NA	NA	NA			NA	NA		NA		NA	NA	NA	NA		NA	17	NA	NA		NA	NA	NA	NA		NA	NA	NA
CGTGTTCATCTGAGGGCTTCGTGTTTC	NA	NA	NA	NA		NA	NA	NA	NA		NA	NA	NA	NA		NA	NA	NA	NA		NA	NA	NA	NA			NA	NA		NA		NA	NA	NA	NA		NA	NA	NA	NA		NA	NA	NA	NA		317	259	NA
CGTTAATTCGGCCGCCTTGCGGCACCA	NA	NA	NA	NA		NA	NA	NA	NA		NA	NA	NA	NA		NA	NA	NA	NA		NA	NA	NA	NA			NA	NA		NA		NA	NA	NA	NA		100	3	NA	142		NA	NA	NA	NA		NA	NA	NA
CGTTACGATTTATCCGCCCGGGGGGGG	NA	NA	NA	NA		NA	NA	NA	NA		NA	NA	NA	NA		NA	NA	NA	NA		NA	NA	NA	NA			NA	NA		NA		NA	NA	NA	2		NA	NA	NA	2		458	293	NA	7103		NA	NA	NA
CGTTCCGACTAGAAACACGCAGAGATA	NA	NA	NA	NA		NA	NA	1	NA		NA	NA	NA	NA		NA	NA	NA	NA		NA	NA	789	NA			NA	NA		NA		NA	NA	NA	NA		NA	NA	NA	NA		NA	NA	NA	NA		NA	NA	NA
CGTTGGCATTGTTCGGGCTCGAGGTCA	NA	NA	NA	NA		NA	NA	NA	NA		NA	NA	NA	NA		NA	NA	NA	NA		NA	NA	NA	NA			NA	NA		NA		NA	NA	NA	NA		NA	NA	NA	NA		30	NA	NA	170		NA	NA	NA
CGTTGGCGCGCTTGTGTCTACGCTGCT	NA	NA	NA	NA		NA	NA	NA	NA		NA	NA	NA	NA		NA	NA	NA	NA		NA	NA	NA	NA			NA	NA		NA		32	NA	NA	NA		NA	NA	NA	NA		NA	NA	NA	NA		NA	NA	NA
CGTTGTTCTGAGTCGGTTTGTGCCGGC	NA	NA	NA	NA		NA	NA	NA	NA		NA	NA	NA	NA		NA	NA	NA	NA		NA	NA	NA	NA			NA	NA		NA		NA	NA	NA	NA		NA	NA	NA	NA		NA	NA	NA	NA		9	NA	NA
CGTTTTTTACACCCTATCGCGGGAATG	NA	NA	NA	NA		NA	NA	NA	NA		NA	NA	NA	NA		NA	NA	NA	NA		NA	NA	NA	NA			NA	NA		NA		NA	NA	NA	NA		NA	NA	NA	NA		4	1	NA	47		NA	NA	NA
CTAAGGTGATGTCCAGTGCGGGGACTG	NA	NA	NA	NA		NA	NA	NA	NA		NA	NA	NA	NA		NA	NA	NA	NA		NA	NA	NA	NA			NA	NA		NA		NA	NA	NA	NA		NA	NA	NA	NA		NA	NA	NA	NA		NA	12	NA
CTACAGATCTATACCCTCCGAGGCCAC	NA	NA	NA	NA		NA	NA	NA	NA		NA	NA	NA	NA		NA	NA	NA	NA		NA	NA	NA	NA			NA	NA		NA		NA	NA	NA	NA		NA	NA	NA	NA		NA	8	NA	NA		NA	NA	NA
CTACGAGATCTGTGTTCGCAGGGATTC	NA	NA	NA	NA		NA	NA	NA	NA		NA	NA	NA	NA		NA	NA	NA	NA		NA	NA	NA	NA			NA	NA		NA		11	73	NA	NA		75	NA	NA	8		NA	NA	NA	NA		NA	NA	NA
CTACGGACGCTCACTCGTTCCTAGTCG	NA	NA	NA	NA		NA	NA	NA	NA		NA	NA	NA	NA		NA	NA	NA	NA		NA	NA	NA	NA			32	NA		NA		NA	NA	NA	NA		NA	NA	NA	NA		NA	NA	NA	NA		NA	NA	NA
CTACGGGATGGGTGTGGCAGCTGTCAC	NA	NA	NA	NA		NA	NA	NA	NA		NA	NA	NA	NA		NA	NA	NA	NA		NA	NA	NA	NA			NA	NA		NA		NA	9	NA	NA		NA	NA	NA	NA		NA	NA	NA	NA		NA	NA	NA
CTAGATAAAATAAGTGTTTTAAACACT	NA	NA	NA	NA		NA	NA	NA	NA		NA	NA	NA	NA		NA	NA	NA	NA		NA	NA	NA	NA			NA	NA		NA		NA	NA	NA	NA		36	10	NA	8		NA	NA	NA	NA		NA	NA	NA
CTAGCTTCTCCAAGTGCCGTTTTAGGG	NA	NA	NA	NA		NA	NA	NA	NA		NA	NA	NA	NA		NA	NA	NA	NA		NA	NA	NA	NA			NA	NA		NA		NA	NA	NA	NA		NA	NA	NA	NA		438	3	NA	1048		NA	NA	NA
CTAGGCTAATGCAAGTTGCCCGCTCCA	NA	NA	NA	NA		NA	NA	NA	NA		NA	NA	NA	NA		NA	NA	NA	NA		NA	NA	NA	NA			NA	NA		NA		10	NA	NA	NA		NA	NA	NA	NA		NA	NA	NA	NA		NA	NA	NA
CTAGTCTGTCGGTGGGCTCTATACGGA	NA	NA	NA	NA		NA	NA	NA	NA		NA	NA	NA	NA		NA	NA	NA	NA		NA	NA	NA	NA			NA	NA		NA		NA	NA	NA	NA		NA	NA	NA	NA		7	NA	NA	NA		NA	NA	NA
CTATCGGTAAATATTTTTGAGCGAACC	NA	NA	NA	NA		NA	NA	NA	NA		NA	NA	NA	NA		NA	NA	NA	NA		NA	NA	NA	NA			NA	NA		NA		NA	NA	NA	NA		92	NA	NA	333		NA	NA	NA	NA		NA	NA	NA
CTATCTTCGTGATGACGGCTTTGATCT	NA	NA	NA	NA		NA	NA	NA	NA		NA	NA	NA	NA		NA	NA	NA	NA		NA	NA	NA	NA			NA	NA		NA		NA	NA	NA	NA		NA	NA	NA	NA		NA	NA	NA	NA		NA	54	NA
CTATGACTTCAGGTACTGGGTTACATA	NA	NA	NA	NA		NA	NA	NA	NA		NA	NA	NA	NA		NA	NA	NA	NA		NA	NA	NA	NA			2	42		NA		NA	NA	NA	NA		NA	NA	NA	NA		NA	NA	NA	NA		NA	NA	NA
CTATGGCTCTGAACGTAAGGGCTAAAA	NA	NA	NA	NA		NA	NA	NA	NA		NA	NA	NA	NA		NA	NA	NA	NA		NA	NA	NA	NA			NA	NA		NA		13	NA	NA	NA		NA	NA	NA	NA		NA	NA	NA	NA		NA	NA	NA
CTATGTCTATGATGCCGCTGTATTATC	NA	NA	NA	NA		NA	NA	NA	NA		NA	NA	NA	NA		NA	NA	NA	NA		NA	NA	NA	NA			NA	NA		NA		NA	NA	NA	1		NA	NA	NA	NA		NA	NA	NA	NA		154	1	NA
CTCAATCTGTATTACGGGCGGTTGCGA	NA	NA	NA	NA		NA	NA	NA	NA		NA	NA	NA	NA		NA	NA	NA	NA		NA	NA	NA	NA			NA	NA		NA		NA	NA	NA	NA		NA	NA	NA	NA		89	NA	NA	NA		NA	NA	NA
CTCAGCGCCTTTCGGCGTATATGCAGT	NA	NA	NA	NA		NA	NA	NA	NA		NA	NA	NA	NA		NA	NA	NA	NA		NA	NA	NA	NA			17	NA		173		NA	NA	NA	NA		NA	NA	NA	NA		NA	NA	NA	NA		NA	NA	NA
CTCAGTGTTCGTAATAGTTCAACACGT	NA	NA	NA	NA		NA	NA	NA	NA		NA	NA	NA	NA		NA	NA	NA	NA		NA	NA	NA	NA			NA	NA		NA		NA	NA	NA	NA		NA	19	1	NA		NA	NA	NA	NA		NA	NA	NA
CTCAGTTGGTACTTGGAGAGGATCGCC	NA	NA	NA	NA		NA	NA	NA	NA		NA	NA	NA	NA		NA	NA	NA	NA		NA	NA	NA	NA			NA	NA		NA		NA	NA	NA	NA		NA	NA	NA	NA		NA	50	NA	NA		NA	NA	NA
CTCAGTTTGACTATACGATTAGCCCCC	NA	NA	NA	NA		NA	NA	NA	NA		NA	NA	NA	NA		NA	NA	NA	NA		NA	NA	NA	NA			NA	NA		NA		NA	NA	NA	NA		NA	NA	NA	NA		NA	NA	NA	NA		NA	NA	NA
CTCCATGATATTAGTCGCTTAATGGAC	NA	NA	NA	NA		NA	NA	NA	NA		NA	NA	NA	NA		NA	NA	NA	NA		NA	NA	NA	NA			NA	NA		NA		NA	NA	NA	NA		NA	NA	NA	NA		NA	49	NA	NA		NA	NA	NA
CTCCGCCTTATGACAATGCCGAAGGTT	NA	NA	NA	NA		NA	NA	NA	NA		NA	NA	NA	NA		NA	NA	NA	NA		NA	NA	NA	NA			NA	NA		1		NA	NA	NA	NA		NA	NA	NA	NA		123	3	NA	8		NA	NA	NA
CTCCGCGTGAGTGTGGCCTCTTGTAAA	NA	NA	NA	NA		NA	NA	NA	NA		NA	NA	NA	NA		NA	NA	NA	NA		NA	NA	NA	NA			NA	432		NA		NA	NA	NA	NA		NA	NA	NA	NA		NA	NA	NA	NA		NA	NA	NA
CTCCGGGCGGCGCGCTGGCCTGTTGCT	NA	NA	NA	NA		NA	NA	NA	NA		NA	NA	NA	NA		NA	NA	NA	NA		NA	NA	NA	NA			16	NA		4		NA	NA	NA	NA		NA	NA	NA	NA		NA	NA	NA	NA		NA	NA	NA
CTCCTGGCGCGGTGGGGAGGTGCTTCG	NA	NA	NA	NA		NA	NA	NA	NA		NA	NA	NA	NA		NA	NA	NA	NA		NA	NA	NA	NA			NA	NA		NA		NA	NA	NA	NA		NA	NA	NA	NA		NA	NA	NA	NA		NA	NA	NA
CTCGAGGTCCGGTCTACGGAACTATTC	NA	NA	NA	NA		NA	NA	NA	NA		NA	NA	NA	NA		NA	NA	NA	NA		NA	NA	NA	NA			NA	NA		NA		NA	NA	NA	NA		50	NA	NA	NA		NA	NA	NA	NA		NA	NA	NA
CTCGATGTGGGCCGTATTTTTATATCA	NA	NA	NA	NA		NA	NA	NA	NA		NA	NA	NA	NA		NA	NA	NA	NA		NA	NA	NA	NA			NA	NA		NA		NA	NA	NA	NA		NA	NA	NA	NA		NA	NA	NA	NA		6	14	NA
CTCGCTAAGTAGGTTAATCTATCCCGA	NA	NA	NA	NA		NA	NA	NA	NA		NA	NA	NA	NA		NA	NA	NA	NA		NA	NA	NA	NA			NA	NA		NA		NA	NA	NA	NA		NA	NA	NA	NA		NA	89	NA	NA		NA	NA	NA
CTCGGCCCCGAGGATCGATTTCCGCGA	NA	1	NA	NA		358	1797	143	33		NA	NA	NA	NA		NA	NA	NA	NA		NA	NA	NA	NA			NA	NA		NA		NA	NA	NA	NA		NA	NA	NA	NA		NA	NA	NA	NA		NA	NA	NA
CTCGTCGCTAATGCTGTTGCAGTAGTA	27	4	1	63		NA	NA	NA	NA		NA	NA	NA	NA		NA	NA	NA	NA		NA	NA	NA	NA			NA	NA		NA		NA	NA	NA	NA		NA	NA	NA	NA		NA	NA	NA	NA		NA	NA	NA
CTCTAGGATGCCGGAATTGCTATCCTA	NA	NA	NA	NA		NA	NA	NA	NA		NA	NA	NA	NA		NA	NA	NA	NA		NA	NA	NA	NA			NA	NA		NA		NA	NA	NA	NA		NA	NA	NA	NA		NA	NA	NA	NA		18	NA	NA
CTCTATATCTCTGCACGGGTTGCTGCA	NA	NA	NA	NA		NA	NA	NA	NA		NA	NA	NA	NA		NA	NA	NA	NA		NA	NA	NA	NA			NA	NA		NA		NA	NA	NA	NA		NA	NA	NA	NA		NA	NA	NA	NA		94	NA	NA
CTCTATTCGCAGACGCCGCACTCGATC	NA	NA	NA	NA		NA	NA	NA	NA		NA	NA	NA	NA		NA	NA	NA	NA		NA	NA	NA	NA			NA	NA		NA		NA	NA	NA	NA		NA	NA	NA	NA		NA	17	NA	NA		NA	NA	NA
CTCTCAAGGCGTGGCTTAAGGGGTCGT	NA	NA	NA	NA		NA	NA	NA	NA		NA	NA	NA	NA		NA	NA	NA	NA		NA	NA	NA	NA			NA	NA		NA		28	64	NA	110		NA	NA	NA	NA		NA	NA	NA	NA		NA	NA	NA
CTCTCCCACGTGATTATCTAAAAGCAT	NA	NA	NA	NA		NA	NA	NA	NA		NA	NA	NA	NA		NA	NA	NA	NA		NA	NA	NA	NA			386	416		830		NA	NA	NA	NA		NA	NA	NA	NA		NA	NA	NA	NA		NA	NA	NA
CTCTCGGCAGGAGCTCTGGGTCTGCCA	NA	NA	22	NA		NA	NA	NA	NA		NA	NA	NA	NA		NA	NA	NA	NA		NA	NA	NA	NA			NA	NA		NA		NA	NA	NA	NA		NA	NA	NA	NA		NA	NA	NA	NA		NA	NA	NA
CTCTCGTCCCGGGTTGGGCACTCATAA	NA	NA	NA	NA		NA	NA	NA	NA		NA	NA	NA	NA		NA	NA	NA	NA		NA	NA	NA	NA			NA	NA		2		NA	NA	NA	NA		NA	NA	NA	1		616	595	NA	8489		NA	NA	NA
CTCTCGTCCTTTGTCTAGATACCTCCA	NA	NA	NA	NA		NA	NA	NA	NA		NA	NA	NA	NA		NA	NA	NA	NA		NA	NA	NA	NA			NA	NA		NA		34	2	NA	NA		NA	NA	NA	NA		NA	NA	NA	NA		NA	NA	NA
CTCTTGGTTATGTTTGTTATAAGACAG	NA	NA	NA	NA		NA	NA	NA	NA		NA	NA	NA	NA		NA	NA	NA	NA		NA	NA	NA	NA			NA	NA		NA		NA	NA	NA	NA		NA	NA	NA	NA		NA	26	NA	NA		NA	NA	NA
CTGACGACCTTGCCGCGATCGACGGCT	NA	NA	NA	NA		NA	NA	NA	NA		NA	NA	NA	NA		NA	NA	NA	NA		NA	NA	NA	NA			NA	NA		NA		NA	NA	NA	NA		9	53	NA	92		NA	NA	NA	NA		NA	NA	NA
CTGACGCCTTAGAACCGTCGCCCTTAG	NA	NA	NA	NA		NA	NA	NA	NA		NA	NA	NA	NA		NA	NA	NA	NA		NA	NA	NA	NA			NA	NA		NA		NA	NA	NA	NA		45	1	NA	NA		NA	37	NA	NA		NA	NA	NA
CTGACTAGTGTGCTAGGATGTGCCTAA	NA	NA	NA	NA		NA	NA	NA	NA		NA	NA	NA	NA		NA	NA	NA	NA		NA	NA	NA	NA			NA	NA		NA		157	290	NA	60		NA	NA	NA	NA		NA	NA	NA	NA		NA	NA	NA
CTGAGACGGGGGGGCGGAACCTCTATC	NA	NA	NA	NA		NA	NA	1	NA		NA	NA	1142	NA		NA	NA	NA	NA		NA	NA	NA	NA			NA	NA		NA		NA	NA	NA	NA		NA	NA	NA	NA		NA	NA	NA	NA		NA	NA	NA
CTGAGTAAGCTTCGGTGGCTTCGCCCG	NA	NA	NA	NA		NA	NA	NA	NA		NA	NA	NA	NA		NA	NA	NA	NA		NA	NA	NA	NA			NA	NA		NA		8	NA	NA	NA		NA	NA	NA	NA		NA	NA	NA	NA		NA	NA	NA
CTGAGTGTTGAAGGTTGCATATCGACT	NA	NA	NA	NA		NA	NA	NA	NA		NA	NA	NA	NA		NA	NA	NA	NA		NA	NA	NA	NA			5	NA		16		NA	NA	NA	NA		NA	NA	NA	NA		NA	NA	NA	NA		NA	NA	NA
CTGATTAAAGTCCGATCGTCGCTGATG	NA	NA	NA	NA		NA	NA	NA	NA		NA	NA	NA	NA		NA	NA	NA	NA		NA	NA	NA	NA			NA	NA		NA		NA	NA	NA	NA		NA	NA	NA	NA		NA	NA	NA	NA		131	84	NA
CTGCACGACGCGTCAGTACCGGTAGAG	NA	NA	NA	NA		NA	NA	NA	NA		NA	NA	NA	NA		NA	NA	NA	NA		NA	NA	NA	NA			NA	NA		NA		NA	NA	NA	NA		NA	NA	NA	NA		NA	NA	NA	NA		10	400	NA
CTGCCCCCTCTGGTTAGCTTACCCGAG	NA	NA	NA	NA		NA	NA	NA	NA		NA	NA	NA	NA		NA	NA	NA	NA		NA	NA	NA	NA			NA	NA		NA		NA	NA	NA	NA		42	NA	NA	2		NA	NA	NA	NA		NA	NA	NA
CTGCCCCTCTATTGGTATTTAGGTCGT	NA	NA	NA	NA		NA	NA	NA	NA		NA	NA	NA	NA		NA	NA	NA	NA		NA	NA	NA	NA			NA	NA		NA		NA	44	NA	NA		NA	NA	NA	NA		NA	NA	NA	NA		NA	NA	NA
CTGCCGCTCACTGTTTGTGCTTTCGGT	NA	NA	NA	NA		NA	NA	NA	NA		NA	NA	NA	NA		NA	NA	NA	NA		NA	NA	NA	NA			NA	NA		NA		75	NA	NA	85		NA	NA	NA	NA		NA	NA	NA	NA		NA	NA	NA
CTGCCGGACGGTTCCGCCGAACTGCGC	NA	NA	NA	NA		NA	NA	NA	NA		NA	NA	NA	NA		NA	NA	NA	NA		NA	NA	NA	NA			NA	NA		NA		114	17	NA	141		NA	NA	NA	NA		NA	NA	NA	NA		NA	NA	NA
CTGCCGGGTATTGTTGCGAAGGACGGC	NA	NA	NA	NA		NA	NA	NA	NA		NA	NA	NA	NA		NA	NA	NA	NA		NA	NA	NA	NA			NA	NA		NA		12	344	NA	NA		NA	NA	NA	NA		NA	NA	NA	NA		NA	NA	NA
CTGCCTATCGCACACCTGGACTCCGCT	NA	NA	NA	NA		NA	NA	NA	NA		6445	5480	511	3415		NA	NA	NA	NA		NA	NA	NA	NA			NA	NA		NA		NA	NA	NA	NA		NA	NA	NA	NA		NA	NA	NA	NA		NA	NA	NA
CTGCGCAATTTTGAAGGTGGTCGGAAA	NA	NA	NA	NA		NA	NA	NA	NA		NA	NA	NA	NA		NA	NA	NA	NA		NA	NA	NA	NA			NA	NA		NA		NA	NA	NA	NA		NA	NA	NA	NA		NA	NA	NA	NA		346	20	9
CTGCGGACGGCTGGGCCGAGTTCGTTC	NA	NA	NA	NA		NA	NA	NA	NA		NA	NA	NA	NA		NA	NA	NA	NA		NA	NA	NA	NA			NA	NA		NA		NA	NA	NA	NA		NA	NA	NA	NA		NA	NA	NA	NA		132	NA	NA
CTGCGTACCCAGTGCCTGTTCTATGGT	NA	NA	NA	NA		NA	NA	NA	NA		NA	NA	NA	NA		NA	NA	NA	NA		NA	NA	NA	NA			NA	NA		NA		NA	NA	NA	NA		102	6	NA	NA		NA	NA	NA	NA		NA	NA	NA
CTGCGTGTTAGCGTCGGTATTTTTGCC	NA	NA	NA	NA		NA	NA	NA	NA		NA	NA	NA	NA		NA	NA	NA	NA		NA	NA	NA	NA			NA	NA		NA		NA	48	NA	NA		NA	NA	NA	NA		NA	NA	NA	NA		NA	NA	NA
CTGCGTTCTCTGGTTTTTTAGTGCGTG	NA	NA	NA	NA		NA	NA	NA	NA		NA	NA	NA	NA		NA	NA	NA	NA		NA	NA	NA	NA			15	73		NA		NA	NA	NA	NA		NA	NA	NA	NA		NA	NA	NA	NA		NA	NA	NA
CTGCTACCTCAACAAGGTATACAATAT	NA	NA	NA	NA		NA	NA	NA	NA		NA	NA	NA	NA		NA	NA	NA	NA		NA	NA	NA	NA			13	NA		18		NA	NA	NA	NA		NA	NA	NA	NA		NA	NA	NA	NA		NA	NA	NA
CTGCTTCTTGTTGTCGACTAGTTGAAC	NA	NA	NA	NA		NA	NA	NA	NA		NA	NA	NA	NA		NA	NA	NA	NA		NA	NA	NA	NA			NA	NA		NA		NA	NA	NA	NA		NA	NA	NA	NA		NA	143	NA	NA		NA	NA	NA
CTGGAAACGTTGCTCAGGCTTTTGTTA	NA	NA	NA	NA		NA	NA	NA	NA		NA	NA	NA	NA		NA	NA	NA	NA		NA	NA	NA	NA			NA	NA		NA		NA	NA	NA	NA		NA	NA	NA	NA		NA	8	NA	NA		NA	NA	NA
CTGGAAGAAACACATAGCTCACTCTGA	NA	NA	NA	NA		NA	NA	NA	NA		NA	NA	NA	NA		NA	NA	NA	NA		NA	NA	NA	NA			746	484		1280		NA	NA	NA	NA		NA	NA	NA	NA		1	NA	NA	NA		NA	NA	NA
CTGGACGAAGAGTGCGTCCGTTACTAC	NA	NA	NA	NA		NA	NA	NA	NA		NA	NA	NA	NA		NA	NA	NA	NA		NA	NA	NA	NA			37	NA		14		NA	NA	NA	NA		NA	NA	NA	NA		NA	NA	NA	NA		NA	NA	NA
CTGGACTGAAGACACTATTTGTGCTGA	NA	NA	NA	NA		NA	NA	NA	NA		NA	NA	NA	NA		NA	NA	NA	NA		NA	NA	NA	NA			NA	NA		NA		NA	NA	NA	NA		NA	NA	NA	NA		285	3	NA	343		NA	NA	NA
CTGGCGAGGATTGTCGCGTAGTTACCG	NA	NA	NA	NA		NA	NA	NA	NA		NA	NA	NA	NA		NA	NA	NA	NA		NA	NA	NA	NA			NA	NA		NA		NA	NA	NA	NA		NA	NA	NA	NA		3	140	NA	116		NA	NA	NA
CTGGCTTCCAGGCAATGTGTCCTTCTC	NA	NA	NA	NA		NA	NA	NA	NA		NA	NA	NA	NA		NA	NA	NA	NA		NA	NA	NA	NA			NA	NA		NA		NA	NA	NA	NA		NA	NA	NA	NA		NA	NA	NA	NA		111	NA	NA
CTGGGGGGTGGGCGTCATGCAGGTTAC	NA	NA	NA	NA		NA	NA	NA	NA		NA	NA	NA	NA		NA	NA	NA	NA		NA	NA	NA	NA			NA	NA		1		NA	NA	NA	NA		NA	NA	NA	NA		NA	NA	NA	NA		83	27	NA
CTGGTATCATCCGCGAACTGGTTGAGT	NA	NA	NA	NA		NA	NA	NA	NA		348	187	NA	560		NA	NA	NA	NA		NA	NA	NA	NA			NA	NA		NA		NA	NA	NA	NA		NA	NA	NA	NA		NA	NA	NA	NA		NA	NA	NA
CTGGTATTGCCGGTTCCCTCTTACGTA	NA	NA	NA	NA		NA	NA	NA	NA		NA	NA	NA	NA		NA	NA	NA	NA		NA	NA	NA	NA			NA	NA		NA		NA	88	NA	NA		NA	NA	NA	NA		NA	NA	NA	NA		NA	NA	NA
CTGGTCACGCAGGTCTGGTTAACTTCC	NA	NA	NA	NA		NA	NA	NA	NA		NA	NA	NA	NA		NA	NA	NA	NA		NA	NA	NA	NA			NA	NA		1		1001	1117	NA	2905		NA	NA	NA	NA		NA	NA	NA	NA		NA	NA	NA
CTGGTGGAAGAGCGCGGCAAGGACGGG	NA	NA	NA	NA		NA	NA	NA	NA		NA	NA	NA	NA		NA	NA	NA	NA		NA	NA	NA	NA			31	NA		44		NA	NA	NA	NA		NA	NA	NA	NA		NA	NA	NA	NA		NA	NA	NA
CTGGTTCGCTTGAATATGCAACTGGAA	NA	NA	NA	NA		NA	NA	NA	NA		NA	NA	NA	NA		NA	NA	NA	NA		NA	NA	NA	NA			NA	NA		NA		NA	NA	2	NA		156	273	3289	582		NA	NA	1	1		NA	NA	NA
CTGGTTCGGCCTAAAGTGGAGGCTGTT	NA	NA	NA	NA		NA	NA	NA	NA		NA	NA	NA	NA		NA	NA	NA	NA		NA	NA	NA	NA			NA	NA		NA		29	181	NA	NA		NA	NA	NA	NA		NA	NA	NA	NA		NA	NA	NA
CTGTACGACGTTTTCGTTCCCATTGCG	NA	NA	NA	NA		NA	NA	NA	NA		NA	NA	NA	NA		NA	NA	NA	NA		NA	NA	NA	NA			NA	101		NA		NA	NA	NA	NA		NA	NA	NA	NA		NA	NA	NA	NA		NA	NA	NA
CTGTAGACCTCGAGTCCTATAGGTTGC	NA	NA	NA	NA		NA	NA	NA	NA		NA	NA	NA	NA		NA	NA	NA	NA		NA	NA	NA	NA			NA	NA		NA		NA	NA	NA	NA		NA	NA	NA	NA		NA	NA	NA	NA		63	7	NA
CTGTAGAGTCCGTGCGGGGGTGTTCTT	NA	NA	NA	NA		NA	NA	NA	NA		NA	NA	NA	NA		NA	NA	NA	NA		NA	NA	NA	NA			NA	NA		NA		NA	NA	NA	NA		NA	NA	NA	NA		NA	NA	NA	NA		273	106	NA
CTGTCAGAGGTCGTGCTCTGTGGTAGC	NA	NA	NA	NA		NA	NA	NA	NA		NA	NA	NA	NA		NA	NA	NA	NA		NA	NA	NA	NA			NA	NA		NA		NA	8	NA	NA		NA	NA	NA	NA		NA	NA	NA	NA		NA	NA	NA
CTGTGAGACGGGTTGCCTAGGCTCCAA	NA	NA	NA	NA		NA	NA	NA	NA		NA	NA	NA	NA		NA	NA	NA	NA		NA	NA	NA	NA			NA	NA		NA		NA	NA	NA	NA		NA	NA	NA	NA		NA	22	NA	NA		NA	NA	NA
CTGTGAGGACAATATTGTGGGCTGTAT	NA	NA	NA	NA		NA	NA	NA	NA		NA	NA	NA	NA		NA	NA	NA	NA		NA	NA	NA	NA			59	NA		271		NA	NA	NA	NA		NA	NA	NA	NA		NA	NA	NA	NA		NA	NA	NA
CTGTGATCGTACTAGGACTTGAGAGCG	NA	NA	NA	NA		NA	NA	NA	NA		NA	NA	NA	NA		NA	NA	NA	NA		NA	NA	NA	NA			NA	NA		NA		36	NA	NA	69		NA	NA	NA	NA		NA	NA	NA	NA		NA	NA	NA
CTGTGCTCAATACGGTAGAAGGCGGCG	NA	NA	NA	NA		NA	NA	NA	NA		NA	NA	NA	NA		NA	NA	NA	NA		NA	NA	NA	NA			1461	NA		800		NA	NA	NA	NA		NA	NA	NA	NA		NA	NA	NA	NA		NA	NA	NA
CTGTGGTTTCAACCTCGGAAGAAGACA	NA	NA	NA	NA		NA	NA	NA	NA		NA	NA	NA	NA		NA	NA	NA	NA		NA	NA	NA	NA			NA	NA		NA		NA	NA	NA	NA		NA	NA	NA	NA		NA	NA	NA	NA		9	NA	NA
CTGTGTAATGCCAGCCTGTTCCTCCTA	NA	NA	NA	NA		NA	NA	NA	NA		NA	NA	NA	NA		NA	NA	NA	NA		NA	NA	NA	NA			NA	NA		NA		69	335	NA	176		NA	NA	NA	NA		NA	NA	NA	NA		NA	NA	NA
CTGTGTTTGTCATGAGGTTGAGCTGTA	NA	NA	NA	NA		NA	NA	NA	NA		NA	NA	NA	NA		NA	NA	NA	NA		NA	NA	NA	NA			NA	NA		NA		305	346	NA	138		NA	NA	NA	NA		NA	NA	NA	NA		NA	NA	NA
CTGTTGGCATCTCTCAATCCGAAATCG	NA	NA	NA	NA		NA	NA	NA	NA		NA	NA	NA	NA		NA	NA	NA	NA		NA	NA	NA	NA			NA	NA		NA		62	134	NA	NA		NA	NA	NA	NA		NA	NA	NA	NA		NA	NA	NA
CTGTTTGTGGCGTTGGTTTTTCGCGCA	NA	NA	NA	NA		NA	NA	NA	NA		NA	NA	NA	NA		NA	NA	NA	NA		NA	NA	NA	NA			NA	NA		NA		NA	NA	NA	NA		NA	NA	NA	NA		NA	NA	NA	NA		25	NA	NA
CTGTTTTATCGTGTCTCGGGGGCCTGC	NA	NA	NA	NA		NA	NA	NA	NA		NA	NA	NA	NA		22	NA	NA	6		NA	NA	NA	NA			NA	NA		NA		NA	NA	NA	NA		NA	NA	NA	NA		NA	NA	NA	NA		NA	NA	NA
CTTAACCAAGAGAGCATCTGGAAGTTA	NA	NA	NA	NA		NA	NA	NA	NA		NA	NA	NA	NA		NA	NA	NA	NA		NA	NA	NA	NA			NA	30		53		NA	NA	NA	NA		NA	NA	NA	NA		NA	NA	NA	NA		NA	NA	NA
CTTAACCTCGGATTGGAGCAGCGATCC	NA	NA	NA	NA		NA	NA	NA	NA		NA	NA	NA	NA		NA	NA	NA	NA		NA	NA	NA	NA			NA	NA		NA		NA	NA	NA	NA		NA	NA	NA	NA		NA	NA	NA	NA		NA	1254	NA
CTTAAGCAACAGATATCACTACACGCG	NA	NA	NA	NA		NA	NA	NA	NA		NA	NA	NA	NA		NA	NA	NA	NA		NA	NA	NA	NA			NA	NA		NA		NA	NA	NA	NA		NA	NA	NA	NA		NA	8	NA	NA		NA	NA	NA
CTTAATGAAGTTGCGCAGGAGGTTTAC	NA	NA	NA	NA		NA	NA	NA	NA		NA	NA	NA	NA		NA	NA	NA	NA		NA	NA	NA	NA			NA	NA		NA		41	NA	NA	2		NA	NA	NA	NA		NA	NA	NA	NA		NA	NA	NA
CTTAATTCCGCTCGCAGAGAATATTGA	NA	NA	NA	NA		NA	NA	NA	NA		NA	NA	NA	NA		NA	NA	NA	NA		NA	NA	NA	NA			NA	NA		NA		NA	NA	NA	NA		NA	NA	NA	NA		33	130	NA	15		NA	1	NA
CTTACGCTTAAGAGAGTATTCACACTC	NA	NA	NA	NA		NA	NA	NA	NA		NA	NA	NA	NA		NA	NA	NA	NA		NA	NA	NA	NA			NA	NA		NA		NA	NA	NA	NA		NA	133	NA	NA		NA	NA	NA	NA		NA	NA	NA
CTTAGTCGTACATAGAACGGATCAGTC	NA	NA	NA	NA		NA	NA	NA	NA		NA	NA	NA	NA		NA	NA	NA	NA		NA	NA	NA	NA			NA	NA		NA		7	8	NA	53		NA	NA	NA	NA		NA	NA	NA	NA		NA	NA	NA
CTTAGTGTTCATGGTTGTTCTCCGTCT	NA	NA	NA	NA		NA	NA	NA	NA		NA	NA	NA	NA		NA	NA	NA	NA		NA	NA	NA	NA			NA	NA		NA		1	NA	NA	NA		158	191	NA	52		NA	NA	NA	NA		NA	NA	NA
CTTATGGCGTGTACTAATACGCTCTGG	NA	NA	NA	NA		NA	NA	NA	NA		NA	NA	NA	NA		NA	NA	NA	NA		NA	NA	NA	NA			NA	NA		NA		NA	NA	NA	NA		NA	NA	NA	NA		681	252	NA	172		NA	NA	NA
CTTATGTTGTCGGGGACTGTCCACCGG	NA	NA	NA	NA		NA	NA	NA	NA		NA	NA	NA	NA		NA	NA	NA	NA		NA	NA	NA	NA			NA	NA		NA		NA	NA	NA	NA		NA	NA	NA	NA		NA	NA	NA	NA		115	4	NA
CTTCATCGGGTCGGTCTGCTCGCTTGT	NA	NA	NA	NA		NA	NA	NA	NA		NA	NA	NA	NA		NA	NA	NA	NA		NA	NA	NA	NA			NA	NA		NA		NA	NA	NA	NA		NA	NA	NA	NA		NA	NA	NA	NA		41	NA	NA
CTTCATGCAGTTCCTCTTTTCCGGGAA	NA	NA	NA	NA		NA	NA	NA	NA		NA	NA	NA	NA		NA	NA	NA	NA		NA	NA	NA	NA			NA	NA		NA		9	17	NA	NA		NA	NA	NA	NA		NA	NA	NA	NA		NA	NA	NA
CTTCATTCATCGACGGAGCCCATGTTA	NA	NA	NA	NA		NA	NA	NA	NA		NA	NA	NA	NA		NA	NA	NA	NA		NA	NA	NA	NA			NA	NA		NA		20	NA	NA	78		NA	NA	NA	NA		NA	NA	NA	NA		NA	NA	NA
CTTCCGTTGAACATCGCACGCGGATCT	NA	NA	NA	NA		NA	NA	NA	NA		NA	NA	NA	NA		NA	NA	NA	NA		NA	NA	NA	NA			NA	NA		NA		NA	11	NA	NA		NA	NA	NA	NA		NA	NA	NA	NA		NA	NA	NA
CTTCGCCGTGTTTGCGCCTTTCGGCTT	NA	NA	NA	NA		NA	NA	NA	NA		NA	NA	NA	NA		NA	NA	NA	NA		NA	NA	NA	NA			NA	NA		NA		NA	NA	NA	NA		NA	NA	NA	NA		110	53	NA	9		NA	NA	NA
CTTCGGTGAGCGACTAACCCTACTGGA	NA	NA	NA	NA		NA	NA	NA	NA		NA	NA	NA	NA		NA	NA	NA	NA		NA	NA	NA	NA			NA	NA		NA		NA	NA	NA	NA		4	28	NA	6		NA	NA	NA	NA		NA	NA	NA
CTTCTACCGAGTCAGATCCCTAGGCTT	NA	NA	NA	NA		NA	NA	NA	NA		NA	NA	NA	NA		NA	NA	NA	NA		NA	NA	NA	NA			NA	NA		NA		NA	NA	NA	NA		NA	NA	NA	NA		28	NA	NA	NA		NA	NA	NA
CTTCTACCGGAGTCAGATCCTAGGCTT	NA	NA	NA	NA		NA	NA	NA	NA		NA	NA	NA	NA		NA	NA	NA	NA		NA	NA	NA	NA			NA	NA		NA		NA	NA	NA	NA		NA	NA	NA	NA		NA	9	NA	NA		NA	NA	NA
CTTGAATTGTTTTACCTTTTCGCTACT	NA	NA	NA	NA		NA	NA	NA	NA		NA	NA	NA	NA		NA	NA	NA	NA		NA	NA	NA	NA			NA	NA		NA		8	NA	NA	NA		NA	NA	NA	NA		NA	NA	NA	NA		NA	NA	NA
CTTGAGACCAACGCACTCACCTTAGCT	NA	NA	NA	NA		NA	NA	NA	NA		NA	NA	NA	NA		NA	NA	NA	NA		NA	NA	NA	NA			NA	NA		NA		NA	NA	NA	NA		NA	NA	NA	NA		NA	13	NA	NA		NA	NA	NA
CTTGAGTCATCCGCTCGAGATCACGAC	NA	NA	NA	NA		NA	NA	NA	NA		NA	NA	NA	NA		NA	NA	NA	NA		NA	NA	NA	NA			NA	NA		NA		NA	NA	NA	NA		NA	NA	NA	NA		NA	434	NA	NA		NA	NA	NA
CTTGCCGGTAGCCGATGGCGATGATTC	NA	NA	NA	NA		NA	NA	NA	NA		NA	NA	NA	NA		NA	NA	NA	NA		NA	NA	NA	NA			NA	NA		NA		NA	NA	NA	NA		NA	NA	NA	NA		12	NA	NA	92		NA	NA	NA
CTTGCGTTCCGGCGCTGGCGGCTCCTT	NA	NA	NA	NA		NA	NA	NA	NA		NA	NA	NA	NA		NA	NA	NA	NA		NA	NA	NA	NA			NA	NA		NA		NA	NA	NA	NA		NA	NA	NA	NA		NA	NA	NA	NA		NA	9	NA
CTTGGAGTTATCGTGGAGGCATCTAGA	NA	NA	NA	NA		NA	NA	NA	NA		NA	NA	NA	NA		NA	NA	NA	NA		NA	NA	NA	NA			NA	NA		NA		NA	NA	NA	NA		NA	NA	NA	NA		NA	NA	NA	NA		18	10	NA
CTTGGCCTCAATCACTTTTCTGTAAGT	NA	NA	NA	NA		NA	NA	NA	NA		NA	NA	NA	NA		NA	NA	NA	NA		NA	NA	NA	NA			39	NA		115		NA	1	NA	NA		NA	NA	NA	NA		NA	NA	NA	NA		NA	NA	NA
CTTGGCCTGCGATGCCATCCGTTTGGT	NA	NA	NA	NA		NA	NA	NA	NA		NA	NA	NA	NA		NA	NA	NA	NA		NA	NA	NA	NA			NA	NA		NA		NA	NA	NA	NA		NA	NA	NA	NA		65	NA	NA	NA		NA	NA	NA
CTTGGCGGACGAACGGCGATGTGGGCG	NA	NA	NA	NA		NA	NA	NA	NA		NA	NA	NA	NA		NA	NA	NA	NA		NA	NA	NA	NA			NA	NA		NA		NA	NA	NA	NA		NA	NA	NA	NA		NA	NA	NA	NA		239	NA	NA
CTTGGGTACGCTTGATCATTGCACTGA	NA	NA	NA	NA		NA	NA	NA	NA		NA	NA	NA	NA		NA	NA	NA	NA		NA	NA	NA	NA			NA	NA		NA		NA	NA	NA	NA		NA	NA	4	NA		NA	NA	NA	NA		NA	NA	NA
CTTGGTATTTTGTTCGATTGCATAGCA	NA	NA	NA	NA		NA	NA	NA	NA		NA	NA	NA	NA		NA	NA	NA	NA		NA	NA	NA	NA			189	54		498		NA	NA	NA	NA		NA	NA	NA	NA		NA	NA	NA	NA		NA	NA	NA
CTTGTACGCGCAGTGATGTCAGGCACC	872	19	NA	994		NA	NA	NA	NA		NA	NA	NA	NA		NA	NA	NA	NA		76	NA	5	373			NA	NA		NA		NA	NA	NA	NA		NA	NA	NA	NA		NA	NA	NA	NA		NA	NA	NA
CTTGTAGAGTGGGGATGTAAGACGGCT	NA	NA	NA	NA		NA	NA	NA	NA		480	49	NA	613		NA	NA	NA	NA		1	NA	NA	NA			NA	NA		NA		NA	NA	NA	NA		NA	NA	NA	NA		NA	NA	NA	NA		NA	NA	NA
CTTGTGCGCCACAGCTTGTCCGTTCCG	NA	NA	NA	NA		NA	NA	NA	NA		NA	NA	NA	NA		NA	NA	NA	NA		NA	NA	NA	NA			NA	NA		NA		NA	223	376	NA		NA	NA	NA	NA		NA	NA	NA	NA		NA	NA	NA
CTTGTTAGTCGTCACTTTTTTGGAGGC	NA	NA	NA	NA		NA	NA	NA	NA		NA	NA	NA	NA		NA	NA	NA	NA		NA	NA	NA	NA			NA	NA		NA		NA	12	NA	NA		NA	NA	NA	NA		NA	NA	NA	NA		NA	NA	NA
CTTTGCAACGCCAGCAGTATGTCCATC	NA	NA	NA	NA		NA	NA	NA	NA		NA	NA	NA	NA		NA	NA	NA	NA		NA	NA	NA	NA			NA	NA		NA		NA	NA	NA	NA		NA	NA	NA	NA		NA	NA	NA	NA		369	189	NA
CTTTGGAGGTTTGTAGCCTAAGGGTTT	NA	NA	NA	NA		NA	NA	NA	NA		NA	NA	NA	NA		NA	NA	NA	NA		NA	NA	NA	NA			NA	NA		NA		NA	NA	NA	NA		NA	NA	NA	NA		77	NA	NA	212		NA	NA	NA
CTTTGGTTGTGGTAGCACGAAGGCAAT	NA	NA	NA	NA		NA	NA	NA	NA		NA	NA	NA	NA		NA	94	NA	NA		NA	NA	NA	NA			NA	NA		NA		NA	NA	NA	NA		NA	NA	NA	NA		NA	NA	NA	NA		NA	NA	NA
CTTTTAAAGGTTAACATTGTCAAGTGT	NA	NA	NA	NA		NA	NA	NA	NA		NA	NA	NA	NA		NA	NA	NA	NA		NA	NA	NA	NA			12	NA		77		NA	NA	NA	NA		NA	NA	NA	NA		NA	NA	NA	NA		NA	NA	NA
CTTTTCTTGCAATTCTCCGCTGAGGCT	NA	NA	NA	NA		NA	NA	NA	NA		NA	NA	NA	NA		NA	NA	NA	NA		NA	NA	NA	NA			95	270		NA		NA	NA	NA	NA		NA	NA	NA	NA		NA	NA	NA	NA		NA	NA	NA
CTTTTTGCAGCGTCCACTCTCGCTGCC	NA	NA	NA	NA		NA	NA	NA	NA		NA	NA	NA	NA		NA	NA	NA	NA		NA	NA	NA	NA			NA	NA		NA		NA	NA	NA	NA		48	9	NA	NA		NA	NA	NA	NA		NA	NA	NA
CTTTTTTATGAAGAACCCGTAGAGTCT	NA	NA	NA	NA		NA	NA	NA	NA		NA	NA	NA	NA		NA	NA	NA	NA		NA	NA	NA	NA			NA	NA		NA		NA	NA	NA	NA		2	NA	NA	27		NA	NA	NA	NA		NA	NA	NA
GAACCCAAGATGTTTTGGTCCGCGGCA	NA	NA	NA	NA		NA	NA	NA	NA		NA	NA	NA	NA		NA	NA	NA	NA		NA	NA	NA	NA			NA	NA		NA		NA	472	NA	NA		NA	NA	NA	NA		NA	NA	NA	NA		NA	NA	NA
GAACTACTCGGCGACAACCATTATGGA	NA	NA	NA	NA		NA	NA	NA	NA		NA	NA	NA	NA		NA	NA	NA	NA		NA	NA	NA	NA			NA	NA		NA		NA	NA	NA	NA		NA	NA	NA	NA		NA	NA	NA	NA		144	5	NA
GAACTCGTGTATAAGGTTCTGCGTCTG	NA	NA	NA	NA		NA	NA	NA	NA		NA	NA	NA	NA		NA	NA	NA	NA		NA	NA	NA	NA			NA	NA		NA		NA	NA	NA	NA		NA	NA	NA	NA		NA	NA	NA	NA		57	50	NA
GAACTGCATGTTAGGTTAATAAGTCGG	NA	NA	NA	NA		NA	NA	NA	NA		NA	NA	NA	NA		NA	NA	NA	NA		NA	NA	NA	NA			NA	NA		1		NA	NA	NA	NA		304	59	NA	827		NA	NA	NA	3		NA	NA	NA
GAAGATCCTGTCGTTGTTGTGACGCCG	NA	NA	NA	NA		NA	NA	NA	NA		NA	NA	NA	NA		NA	NA	NA	NA		NA	NA	NA	NA			NA	NA		NA		NA	NA	NA	61		NA	NA	NA	NA		NA	NA	NA	NA		NA	NA	NA
GAAGATCGTATGGAGTGACGCTCCGAC	NA	NA	NA	NA		NA	NA	NA	NA		NA	NA	NA	NA		NA	NA	NA	NA		NA	NA	NA	NA			NA	NA		NA		NA	NA	NA	NA		NA	19	NA	NA		NA	NA	NA	NA		NA	NA	NA
GAAGCCAGTAATAGTGAGAGGAATTGG	NA	NA	NA	NA		NA	NA	NA	NA		NA	NA	NA	NA		NA	NA	NA	NA		NA	NA	NA	NA			NA	NA		NA		NA	NA	NA	NA		NA	NA	NA	NA		NA	NA	1	NA		3362	4032	9042
GAAGCGACTCGCTCAGCTCGACGCGGC	NA	NA	NA	NA		NA	NA	NA	NA		NA	NA	NA	NA		NA	NA	NA	NA		NA	NA	NA	NA			NA	NA		NA		7	NA	NA	NA		NA	NA	NA	NA		NA	NA	NA	NA		NA	NA	NA
GAAGGATCTATTGAGTCTTGCGATTCT	NA	NA	NA	NA		NA	NA	NA	NA		NA	NA	NA	NA		NA	NA	NA	NA		NA	NA	NA	NA			NA	NA		NA		NA	NA	NA	NA		NA	15	NA	NA		NA	NA	NA	NA		NA	NA	NA
GAAGTCCGTTTTGAGTTAACAGTATCC	NA	NA	NA	NA		NA	NA	NA	NA		NA	NA	NA	NA		NA	NA	NA	NA		NA	NA	NA	NA			NA	NA		NA		10	NA	NA	NA		NA	NA	NA	NA		NA	NA	NA	NA		NA	NA	NA
GAAGTCTTTTGAGAATTTCCGTTTTCA	NA	NA	NA	NA		NA	NA	NA	NA		NA	NA	NA	NA		NA	NA	NA	NA		NA	NA	NA	NA			NA	NA		NA		1	NA	NA	NA		596	NA	NA	2497		NA	NA	NA	NA		NA	NA	NA
GAATCAGTCGGTCGCCGGCAGCAGATT	NA	NA	NA	NA		NA	NA	NA	NA		NA	NA	NA	NA		NA	NA	NA	NA		NA	NA	NA	NA			NA	NA		NA		NA	NA	NA	NA		NA	NA	NA	NA		NA	NA	NA	NA		386	120	NA
GAATGGTATGGATGCATTTGGGGAAGT	NA	NA	NA	NA		NA	NA	NA	NA		NA	NA	NA	NA		NA	NA	NA	NA		NA	NA	NA	NA			NA	NA		NA		NA	1	NA	NA		91	534	44	1		NA	NA	NA	NA		NA	1	NA
GAATGTTGCGTTACGGCCATAAATGTC	NA	NA	NA	NA		NA	NA	NA	NA		NA	NA	NA	NA		NA	NA	NA	NA		NA	NA	NA	NA			NA	NA		NA		NA	NA	NA	NA		NA	12	NA	NA		NA	NA	NA	NA		NA	NA	NA
GAATTTCTTCGCGAATAGGTCGATGCT	NA	NA	NA	NA		NA	NA	NA	NA		NA	NA	NA	NA		NA	2331	831	NA		NA	NA	NA	NA			NA	NA		NA		NA	NA	NA	NA		NA	NA	NA	NA		NA	NA	NA	NA		NA	NA	NA
GACAGAGTAATTAGCTATCATGCATTG	NA	NA	NA	NA		NA	NA	NA	NA		NA	NA	NA	NA		NA	NA	NA	NA		NA	NA	NA	NA			NA	NA		NA		NA	NA	NA	NA		NA	NA	NA	NA		NA	NA	NA	NA		8	123	NA
GACATTAATACAGAAGTGGAGTTTGGA	NA	NA	NA	NA		NA	60	NA	NA		NA	NA	NA	NA		NA	NA	NA	NA		NA	NA	NA	NA			NA	NA		NA		NA	NA	NA	NA		NA	NA	NA	NA		NA	NA	NA	NA		NA	NA	NA
GACCCATTAGATGGGGAACAAGGTTTT	NA	NA	NA	NA		NA	NA	NA	NA		NA	NA	NA	NA		NA	NA	NA	NA		NA	NA	NA	NA			NA	NA		NA		22	NA	NA	NA		NA	NA	NA	NA		NA	NA	NA	NA		NA	NA	NA
GACCCCTCCGGCAAGACGGGTCGAGGG	NA	NA	NA	NA		NA	NA	NA	NA		NA	NA	NA	NA		NA	NA	NA	NA		NA	NA	NA	NA			NA	NA		NA		NA	NA	NA	NA		NA	NA	NA	NA		125	14	NA	120		NA	NA	NA
GACCGATCAATAGGGTTACTGAGAAGG	NA	NA	NA	1		1290	499	NA	3264		NA	NA	NA	NA		NA	NA	NA	NA		NA	NA	NA	NA			NA	NA		NA		NA	NA	NA	NA		NA	NA	NA	NA		NA	NA	NA	NA		NA	NA	NA
GACCGCGTGCTGTTTACCTCGGGGTTC	NA	NA	NA	NA		NA	NA	NA	NA		NA	NA	NA	NA		NA	NA	NA	NA		NA	NA	NA	NA			NA	NA		NA		NA	NA	NA	NA		NA	NA	NA	NA		NA	NA	NA	NA		92	NA	NA
GACCGGTTATCCCCGAGACGTCTTCCC	NA	NA	NA	NA		NA	NA	NA	NA		NA	NA	NA	NA		NA	NA	NA	NA		NA	NA	NA	NA			NA	NA		NA		NA	NA	NA	NA		NA	NA	NA	NA		NA	NA	NA	NA		31	NA	NA
GACCGTCGAGGGAGCCGCCTAGCATAA	NA	NA	NA	NA		NA	NA	NA	NA		NA	NA	NA	NA		NA	NA	NA	NA		NA	NA	NA	NA			NA	NA		NA		NA	NA	NA	NA		167	NA	NA	NA		NA	NA	NA	NA		NA	NA	NA
GACCTAGAAAACATGTTTTGCATATAG	NA	NA	NA	NA		NA	NA	NA	NA		NA	NA	NA	NA		NA	NA	NA	NA		NA	NA	NA	NA			NA	NA		NA		NA	17	NA	NA		NA	NA	NA	NA		NA	NA	NA	NA		NA	NA	NA
GACCTGGAGGAGTACCATGTACCCGTG	NA	NA	NA	NA		NA	NA	NA	NA		NA	NA	NA	NA		NA	NA	NA	NA		NA	NA	NA	NA			NA	NA		NA		NA	73	NA	NA		NA	NA	NA	NA		NA	NA	NA	NA		NA	NA	NA
GACCTTCTACTGCCTAAAAGAGCGCCG	NA	NA	NA	NA		NA	NA	NA	NA		NA	NA	NA	NA		NA	NA	1	NA		NA	NA	1012	NA			NA	NA		NA		NA	NA	NA	NA		17	NA	NA	9		NA	NA	NA	NA		NA	NA	NA
GACGCATACCCACATGGCGGGACGCAG	NA	NA	NA	NA		NA	NA	NA	NA		NA	NA	NA	NA		NA	NA	NA	NA		NA	NA	NA	NA			NA	NA		NA		1	654	NA	1		NA	NA	NA	NA		NA	NA	NA	NA		NA	NA	NA
GACGGTCTTTCCTCCAACTCTGTAGCT	NA	NA	NA	NA		NA	NA	NA	NA		NA	NA	NA	NA		NA	NA	NA	NA		NA	NA	NA	NA			NA	NA		NA		NA	NA	NA	NA		NA	NA	NA	NA		11	NA	NA	4		NA	NA	NA
GACGTATATTGATCCCGTGTGGGTGAC	NA	NA	NA	NA		NA	NA	NA	NA		NA	NA	NA	NA		NA	NA	NA	NA		NA	NA	NA	NA			NA	NA		NA		NA	NA	NA	NA		NA	NA	NA	NA		NA	NA	NA	NA		33	58	NA
GACGTCTCGGACCCAGTCACGCAGCGG	NA	NA	NA	NA		NA	NA	NA	NA		NA	NA	NA	NA		NA	NA	NA	NA		NA	NA	NA	NA			1	NA		NA		NA	NA	NA	NA		NA	NA	NA	NA		490	283	NA	84		NA	NA	NA
GACGTTGTGAACTTGTCCCGCGTGTGG	NA	NA	NA	NA		NA	NA	NA	NA		NA	NA	NA	NA		NA	NA	NA	NA		NA	NA	NA	NA			83	NA		89		NA	NA	NA	NA		NA	NA	NA	NA		NA	NA	NA	NA		NA	NA	NA
GACTAAAAAAGTTTTAGGCTGTTTGCC	NA	NA	NA	NA		NA	NA	NA	NA		NA	NA	NA	NA		NA	NA	NA	NA		NA	NA	NA	NA			81	54		19		NA	NA	NA	NA		NA	NA	NA	NA		NA	NA	NA	NA		NA	NA	NA
GACTAGGGTCGGAGGGGAAGCCTTTGC	NA	NA	NA	NA		NA	NA	NA	NA		NA	NA	NA	NA		NA	NA	NA	NA		NA	NA	NA	NA			NA	NA		NA		11	205	131	31		NA	NA	NA	NA		NA	NA	NA	NA		NA	NA	NA
GACTTAGTCGAATGCTGGGGTGTGACA	NA	NA	NA	NA		NA	NA	NA	NA		NA	NA	NA	NA		NA	NA	NA	NA		NA	NA	NA	NA			NA	NA		NA		NA	109	NA	NA		NA	NA	NA	NA		NA	NA	NA	NA		NA	NA	NA
GACTTCTCATCAACGCGAAAATAACTA	NA	NA	NA	NA		NA	NA	NA	NA		NA	NA	NA	NA		NA	NA	NA	NA		NA	NA	NA	NA			NA	NA		NA		NA	NA	NA	NA		NA	NA	NA	NA		154	NA	NA	139		NA	NA	NA
GAGAAACCCCTCCTAGAGACTGCCAGT	NA	NA	NA	NA		NA	NA	NA	NA		NA	NA	NA	NA		NA	NA	NA	NA		NA	NA	NA	NA			11	NA		NA		NA	NA	NA	NA		NA	NA	NA	NA		NA	NA	NA	NA		NA	NA	NA
GAGAACCACCAAGAACCTGTGGACCCA	NA	NA	NA	NA		NA	NA	NA	NA		NA	NA	NA	NA		NA	NA	NA	NA		NA	NA	NA	NA			NA	NA		NA		NA	NA	NA	NA		NA	NA	NA	NA		NA	NA	NA	NA		NA	28	NA
GAGAAGTACTAGCAGAATAAAGGCGCT	NA	NA	NA	NA		NA	NA	NA	NA		NA	NA	NA	NA		NA	NA	NA	NA		NA	NA	NA	NA			NA	NA		NA		NA	NA	NA	NA		NA	NA	NA	NA		NA	NA	NA	NA		NA	111	NA
GAGACGAAAAGCATTAGAAACGGTTCC	NA	NA	NA	NA		NA	NA	NA	NA		NA	NA	NA	NA		NA	NA	NA	NA		192	4	NA	248			NA	NA		NA		NA	NA	NA	NA		NA	NA	NA	NA		NA	NA	NA	NA		NA	NA	NA
GAGAGCAGAATCAAAGCTGGTAAAGGG	1	NA	NA	1		1685	384	NA	1740		NA	NA	NA	NA		NA	NA	NA	NA		1	NA	NA	NA			NA	NA		NA		NA	NA	NA	NA		NA	NA	NA	NA		NA	NA	NA	NA		NA	NA	NA
GAGAGCTGAAAAGGGACGTGTGTACCA	NA	NA	NA	NA		NA	NA	NA	NA		NA	NA	NA	NA		NA	NA	NA	NA		NA	NA	NA	NA			NA	NA		NA		NA	NA	NA	NA		NA	NA	NA	NA		NA	NA	NA	NA		49	3	NA
GAGCAATCGCCAACATTCGAGGTCCCT	NA	NA	NA	NA		NA	NA	NA	NA		NA	NA	NA	NA		NA	NA	NA	NA		NA	NA	NA	NA			NA	NA		1		NA	NA	NA	NA		NA	NA	NA	1		NA	NA	NA	NA		858	90	NA
GAGCAGGATTGTTTCACGGCCAGGCGT	NA	NA	NA	NA		NA	NA	NA	NA		NA	NA	NA	NA		NA	NA	NA	NA		NA	NA	NA	NA			NA	NA		NA		NA	3	NA	NA		NA	NA	NA	NA		NA	NA	NA	NA		10	NA	NA
GAGCAGGGGTAATTTTTTAATAGACGG	NA	NA	NA	NA		NA	NA	NA	NA		NA	NA	NA	NA		NA	NA	NA	NA		NA	NA	NA	NA			NA	NA		NA		NA	NA	NA	NA		103	NA	NA	466		NA	NA	NA	NA		NA	NA	NA
GAGCCACGGGTCTGTCTCGAGCTGCGT	NA	NA	NA	NA		NA	NA	NA	NA		NA	NA	NA	NA		NA	NA	NA	NA		NA	NA	NA	NA			NA	NA		NA		NA	NA	NA	NA		NA	NA	NA	NA		185	39	NA	179		NA	NA	NA
GAGCCGTGTCCATGGATTGGATCAATC	NA	NA	NA	NA		NA	NA	NA	NA		NA	NA	NA	NA		NA	NA	NA	NA		NA	NA	NA	NA			NA	NA		NA		34	168	23	116		NA	NA	NA	NA		NA	NA	NA	NA		NA	NA	NA
GAGCGCCCTTTACTTCGGCGCTAGCGG	NA	340	492	NA		NA	NA	NA	NA		NA	NA	NA	NA		NA	NA	NA	NA		NA	NA	NA	NA			NA	NA		NA		NA	NA	NA	NA		NA	NA	NA	NA		NA	NA	NA	NA		NA	NA	NA
GAGCTAGTGCTTTGGCTTGGTCCGGTC	NA	NA	NA	NA		NA	NA	NA	NA		NA	NA	NA	NA		NA	NA	NA	NA		NA	NA	NA	NA			NA	NA		NA		NA	NA	NA	NA		NA	NA	NA	NA		NA	NA	NA	NA		NA	29	NA
GAGGAGTACCCGTGGCCTCGGCCTGGT	NA	NA	NA	NA		NA	NA	NA	NA		NA	NA	NA	NA		NA	NA	NA	NA		NA	NA	NA	NA			NA	NA		NA		NA	NA	NA	NA		48	16	NA	660		NA	NA	NA	NA		NA	NA	NA
GAGGTCGCTCGTGAGGTGGGAAGAGCT	NA	NA	NA	NA		NA	NA	NA	NA		NA	NA	NA	NA		NA	NA	NA	NA		NA	NA	NA	NA			NA	167		NA		NA	NA	NA	NA		NA	NA	NA	NA		NA	NA	NA	NA		NA	NA	NA
GAGGTGCGCCGGTGAAGTCGGGAAGGC	NA	NA	NA	NA		NA	NA	NA	NA		NA	NA	NA	NA		NA	NA	NA	NA		NA	NA	NA	NA			NA	NA		NA		NA	8	NA	NA		NA	NA	NA	NA		NA	NA	NA	NA		NA	NA	NA
GAGGTGTATTGCGAGTCTATTGACCCG	NA	NA	NA	NA		NA	NA	NA	NA		NA	NA	NA	NA		NA	NA	NA	NA		NA	NA	NA	NA			NA	NA		NA		NA	NA	NA	NA		31	NA	NA	40		NA	NA	NA	NA		NA	NA	NA
GAGTACCATGACAAACTTTGCCGTCAA	NA	NA	NA	NA		NA	NA	NA	NA		NA	NA	NA	NA		NA	NA	NA	NA		NA	NA	NA	NA			NA	NA		NA		NA	NA	NA	NA		135	35	NA	366		NA	NA	NA	NA		NA	NA	NA
GAGTAGGCTCAGCGGCATTGACATTGG	NA	NA	NA	NA		NA	NA	NA	NA		NA	NA	NA	NA		NA	NA	NA	NA		NA	NA	NA	NA			NA	NA		NA		NA	NA	NA	NA		593	52	NA	833		NA	NA	NA	NA		NA	NA	NA
GAGTCACACGAGTTCTCTTTGTAAACC	NA	NA	NA	NA		NA	NA	NA	NA		NA	NA	NA	NA		NA	NA	NA	NA		NA	NA	NA	NA			NA	NA		NA		NA	13	NA	NA		NA	NA	NA	NA		NA	15	NA	NA		NA	NA	NA
GAGTCGCTGGCCATGTGGGTCGCCGGT	NA	NA	NA	NA		NA	NA	NA	NA		NA	NA	NA	NA		NA	NA	NA	NA		NA	NA	NA	NA			306	110		1044		NA	NA	NA	NA		NA	NA	NA	NA		NA	NA	NA	NA		NA	NA	NA
GAGTCTGCCGTGCTAGTTTAGTTACCT	NA	NA	NA	NA		NA	NA	NA	NA		NA	NA	NA	NA		NA	NA	NA	NA		NA	NA	NA	NA			NA	NA		NA		NA	NA	NA	NA		467	22	NA	794		NA	NA	NA	NA		NA	NA	NA
GAGTCTTCACGGTTGACGTGCGAAGAG	NA	NA	NA	NA		NA	NA	NA	NA		NA	NA	NA	NA		NA	NA	NA	NA		NA	NA	NA	NA			NA	NA		34		NA	NA	NA	NA		NA	NA	NA	NA		NA	NA	NA	NA		NA	NA	NA
GAGTTCATGGGAAACGTGGATTGTACG	NA	NA	NA	NA		NA	NA	NA	NA		NA	NA	NA	NA		NA	NA	NA	NA		NA	NA	NA	NA			NA	NA		NA		NA	37	NA	NA		NA	NA	NA	NA		NA	NA	NA	NA		NA	NA	NA
GAGTTGGACGGACAAGATCATCAACGG	NA	NA	NA	NA		NA	NA	NA	NA		NA	NA	NA	NA		NA	NA	NA	NA		NA	NA	NA	NA			NA	NA		NA		NA	38	NA	NA		NA	NA	NA	NA		NA	NA	NA	NA		NA	NA	NA
GATAAGGGGGTTGCAATCGTAATTAAT	NA	NA	NA	NA		NA	34	NA	NA		NA	NA	NA	NA		NA	NA	NA	NA		NA	NA	NA	NA			NA	NA		NA		NA	NA	NA	NA		NA	NA	NA	NA		79	NA	NA	NA		NA	NA	NA
GATACCTTGGCCGATTATCATCTGCCT	NA	NA	NA	NA		NA	NA	NA	NA		NA	NA	NA	NA		NA	NA	NA	NA		NA	NA	NA	NA			NA	NA		NA		NA	NA	NA	NA		NA	NA	NA	NA		NA	17	NA	NA		NA	NA	NA
GATAGTATCTCGGATGTTTTAGTCTTT	NA	NA	NA	NA		NA	NA	NA	NA		NA	NA	NA	NA		NA	NA	NA	NA		NA	NA	NA	NA			NA	NA		NA		NA	NA	NA	NA		NA	NA	NA	NA		NA	NA	NA	NA		726	25	NA
GATCCGTACAAATGAACGTTTTGTATG	NA	NA	NA	NA		NA	NA	NA	NA		NA	NA	NA	NA		NA	NA	NA	NA		NA	NA	NA	NA			NA	NA		NA		NA	NA	NA	NA		2	NA	NA	17		NA	NA	NA	NA		NA	NA	NA
GATCGACTGACGTTGGCCCCGGCCCCG	NA	NA	NA	NA		NA	NA	NA	NA		NA	NA	NA	NA		NA	NA	NA	NA		NA	NA	NA	NA			NA	NA		NA		20	25	NA	NA		NA	NA	NA	NA		NA	NA	NA	NA		NA	NA	NA
GATCGCACTCCGCGCGATTATCGGGTC	NA	NA	NA	NA		NA	NA	NA	NA		NA	NA	NA	NA		NA	NA	NA	NA		NA	NA	NA	NA			NA	NA		NA		NA	NA	NA	NA		48	110	NA	67		NA	NA	NA	NA		NA	NA	NA
GATCGTGAGCCTGGGATCTCGCCGCGA	NA	NA	NA	NA		NA	NA	NA	NA		NA	NA	NA	NA		NA	NA	NA	NA		NA	NA	NA	NA			NA	NA		NA		NA	NA	NA	NA		NA	NA	NA	NA		NA	NA	NA	NA		NA	91	NA
GATCTAGGTTACTTGGAACGTATAGTC	NA	NA	NA	NA		NA	NA	NA	NA		NA	NA	NA	NA		NA	NA	NA	NA		NA	NA	NA	NA			NA	NA		NA		314	393	NA	227		NA	NA	NA	NA		NA	NA	NA	NA		NA	NA	NA
GATCTATGTCCATTTTAGTATCCCCGC	NA	NA	NA	NA		NA	NA	NA	NA		NA	NA	NA	NA		NA	NA	NA	NA		NA	NA	NA	NA			NA	NA		NA		NA	NA	NA	NA		NA	NA	NA	NA		96	208	NA	40		NA	NA	NA
GATCTGCTAGCCCTATCTTTGGAAGAT	NA	NA	NA	NA		NA	NA	NA	NA		NA	NA	NA	NA		NA	NA	NA	NA		NA	NA	NA	NA			NA	NA		NA		NA	127	NA	NA		NA	NA	NA	NA		57	9	NA	2		NA	NA	NA
GATCTTCACGCTCGGGCACTCGTCGGT	NA	NA	NA	NA		NA	NA	NA	NA		NA	NA	NA	NA		NA	NA	NA	NA		NA	NA	NA	NA			1	NA		13		NA	NA	NA	NA		NA	NA	NA	NA		NA	NA	NA	NA		NA	NA	NA
GATGCAGTGTCACCCACCGCTGAGTTT	NA	NA	NA	NA		NA	NA	NA	NA		NA	NA	NA	NA		NA	NA	NA	NA		NA	NA	NA	NA			NA	NA		NA		NA	NA	NA	NA		NA	NA	NA	NA		NA	NA	NA	NA		NA	31	NA
GATGCTTACTTAGTCTACCTTGTTTGA	NA	NA	NA	NA		NA	NA	NA	NA		NA	NA	NA	NA		NA	NA	NA	NA		NA	NA	NA	NA			NA	NA		NA		NA	NA	NA	NA		NA	NA	NA	NA		NA	NA	NA	NA		693	47	NA
GATGTGATTTATCACCGGTGGGTCCGG	NA	NA	NA	NA		NA	NA	NA	NA		NA	NA	NA	NA		NA	NA	NA	NA		NA	NA	NA	NA			NA	NA		NA		NA	NA	NA	NA		NA	NA	NA	NA		NA	NA	NA	NA		NA	21	NA
GATGTGTTTAACACTCTGAACTCGCCC	NA	NA	NA	NA		NA	NA	NA	NA		NA	NA	NA	NA		NA	NA	NA	NA		NA	NA	NA	NA			NA	9		NA		NA	NA	NA	NA		NA	NA	NA	NA		NA	NA	NA	NA		NA	NA	NA
GATTAGTCCGGGTCGACTTTCTCTGCT	NA	NA	NA	NA		NA	NA	NA	NA		NA	229	NA	NA		NA	NA	NA	NA		NA	NA	NA	NA			NA	NA		NA		NA	NA	NA	NA		NA	NA	NA	NA		NA	NA	NA	NA		NA	NA	NA
GATTCATACTTGAATTTCTGGAGTCCA	NA	NA	NA	NA		NA	NA	NA	NA		NA	NA	NA	NA		NA	NA	NA	NA		NA	NA	NA	NA			NA	NA		NA		NA	NA	NA	NA		NA	NA	NA	NA		NA	247	232	NA		NA	NA	NA
GATTCCTGTAGCGGGTTTAAGCTATTA	NA	NA	NA	NA		NA	NA	NA	NA		NA	NA	NA	NA		NA	NA	NA	NA		NA	NA	NA	NA			NA	NA		NA		NA	NA	NA	NA		NA	NA	NA	NA		NA	NA	NA	NA		23	6	NA
GATTCCTGTAGTGGGAACTCGAGAGAC	NA	NA	NA	NA		NA	NA	NA	NA		NA	NA	NA	NA		NA	NA	NA	NA		NA	NA	NA	NA			NA	NA		NA		NA	NA	NA	NA		NA	NA	NA	NA		NA	78	NA	NA		NA	NA	NA
GATTGGCTGAAAACGCTTGGTTACGTA	NA	NA	NA	NA		NA	NA	NA	NA		NA	NA	NA	NA		NA	NA	NA	NA		NA	NA	NA	NA			NA	NA		1		NA	NA	NA	NA		NA	NA	NA	NA		145	6	NA	1117		NA	NA	NA
GCAACGGAACACCTGGGACGCCTCGTG	NA	NA	NA	NA		NA	NA	NA	NA		NA	NA	NA	NA		NA	NA	NA	NA		NA	NA	NA	NA			NA	NA		NA		NA	NA	NA	NA		64	11	NA	250		NA	NA	NA	NA		NA	NA	NA
GCAACTCGTGCGCGCGTGCGAATGCAT	NA	NA	NA	NA		NA	NA	NA	NA		NA	NA	NA	NA		NA	NA	NA	NA		NA	NA	NA	NA			NA	428		NA		NA	NA	NA	NA		NA	NA	NA	NA		NA	NA	NA	NA		NA	NA	NA
GCAGCCTGTTGAGCCACGCAGTCAAGC	NA	NA	NA	NA		NA	NA	NA	NA		NA	NA	NA	NA		NA	NA	NA	NA		NA	NA	NA	NA			NA	NA		NA		NA	NA	NA	NA		123	NA	NA	93		NA	NA	NA	NA		NA	NA	NA
GCAGGCGGCGTCCGCTTCACTTAGCTC	NA	NA	NA	NA		NA	NA	NA	NA		NA	NA	NA	NA		NA	NA	NA	NA		NA	NA	NA	NA			NA	NA		NA		67	25	NA	7		NA	NA	NA	NA		NA	NA	NA	NA		NA	NA	NA
GCAGTACTTACTCACTAGGAGGCATCC	NA	NA	NA	NA		NA	NA	NA	NA		NA	NA	NA	NA		NA	NA	NA	NA		NA	NA	NA	NA			NA	NA		NA		29	8	NA	41		NA	NA	NA	NA		NA	NA	NA	NA		NA	NA	NA
GCAGTGCTTCTGGTTCCATGGTGCGCG	NA	NA	NA	NA		NA	NA	NA	NA		NA	NA	NA	NA		NA	NA	NA	NA		NA	NA	NA	NA			NA	NA		NA		NA	NA	NA	NA		NA	NA	NA	NA		NA	104	NA	NA		NA	NA	NA
GCAGTTCGTTCCACACCGGGCCGGTTC	NA	NA	NA	NA		NA	NA	NA	NA		NA	NA	NA	NA		NA	NA	NA	NA		NA	NA	NA	NA			NA	NA		NA		1	NA	NA	NA		417	260	NA	438		10	NA	NA	NA		NA	NA	NA
GCATACCTCGTAGGGCTCATAATCTGC	NA	NA	NA	NA		NA	NA	NA	NA		NA	NA	NA	NA		NA	NA	NA	NA		NA	NA	NA	NA			4284	1007		8864		NA	NA	NA	1		NA	NA	NA	NA		NA	NA	NA	NA		NA	NA	NA
GCATACGTCCGCGGGTCTAGTGTGATT	NA	NA	NA	NA		NA	NA	NA	NA		NA	NA	NA	NA		NA	NA	NA	NA		NA	NA	NA	NA			NA	NA		NA		23	NA	NA	189		NA	NA	NA	NA		NA	NA	NA	NA		NA	NA	NA
GCATCATTCCGGTCGCGGTACCTGGCT	NA	NA	NA	NA		NA	NA	NA	NA		NA	NA	NA	NA		NA	NA	NA	NA		NA	NA	NA	NA			NA	NA		NA		NA	NA	NA	NA		73	133	NA	NA		NA	NA	NA	NA		NA	NA	NA
GCATCCTTTAGTTCCAGGTTGGAAAAA	NA	NA	NA	NA		NA	NA	NA	NA		NA	NA	NA	NA		NA	NA	NA	NA		NA	NA	NA	NA			NA	58		NA		NA	NA	NA	NA		NA	NA	NA	NA		NA	NA	NA	NA		NA	NA	NA
GCATCGGTAGATCGCTTGTAATGGTAT	NA	NA	NA	NA		NA	NA	NA	NA		NA	NA	NA	NA		NA	NA	NA	NA		NA	NA	NA	NA			NA	NA		NA		NA	NA	NA	NA		35	NA	NA	473		NA	NA	NA	NA		NA	NA	NA
GCATGTTGGCGATAATGTCCTTCTGGC	NA	NA	NA	NA		NA	NA	NA	NA		NA	NA	NA	NA		NA	NA	NA	NA		NA	NA	NA	NA			NA	7		NA		NA	NA	NA	NA		NA	NA	NA	NA		NA	NA	NA	NA		NA	NA	NA
GCATTACCGGCTGAGACTCGTGGATTG	NA	NA	NA	NA		NA	NA	NA	NA		NA	NA	NA	NA		NA	NA	NA	NA		NA	NA	NA	NA			NA	NA		NA		NA	NA	NA	NA		NA	4	NA	NA		NA	NA	NA	NA		NA	84	NA
GCATTGATATACGTTGTCTTTTGTGTG	NA	NA	NA	NA		NA	NA	NA	NA		NA	NA	NA	NA		NA	NA	NA	NA		NA	NA	NA	NA			NA	NA		NA		NA	NA	NA	NA		NA	NA	NA	NA		NA	31	NA	NA		NA	NA	NA
GCCAAAAACTTGTTTAGTGAGTTGAGC	NA	NA	NA	NA		NA	NA	NA	NA		NA	NA	NA	NA		NA	NA	NA	NA		NA	NA	NA	NA			NA	NA		NA		NA	NA	NA	NA		49	NA	NA	20		NA	NA	NA	NA		NA	NA	NA
GCCAATTTCGTTTACATTATACTGCTT	NA	NA	NA	NA		NA	NA	NA	NA		NA	NA	NA	NA		NA	NA	NA	NA		NA	NA	NA	NA			NA	NA		NA		NA	6	NA	NA		NA	NA	NA	NA		NA	NA	NA	NA		NA	NA	NA
GCCAGTGTTTGACATCACTGCGAGTAG	NA	NA	NA	NA		NA	NA	NA	NA		NA	NA	NA	NA		NA	NA	NA	NA		NA	NA	NA	NA			761	3		582		NA	NA	NA	NA		NA	NA	NA	NA		NA	NA	NA	NA		NA	NA	NA
GCCCCCGCAGGTCTCCAATTCGAATGT	NA	NA	NA	NA		NA	NA	NA	NA		NA	NA	NA	NA		NA	NA	NA	NA		NA	NA	NA	NA			NA	NA		NA		NA	NA	NA	NA		NA	NA	NA	NA		NA	NA	NA	NA		NA	183	NA
GCCCGGCGCCTTTCGCAACCCATACAC	NA	NA	NA	NA		NA	NA	NA	NA		NA	NA	NA	NA		NA	NA	NA	NA		NA	NA	NA	NA			NA	75		NA		NA	NA	NA	NA		NA	NA	NA	NA		NA	NA	NA	NA		NA	NA	NA
GCCCTATGCTCTTGTCCTCGAAACCCG	NA	NA	NA	NA		NA	NA	NA	NA		NA	NA	NA	NA		NA	NA	NA	NA		NA	NA	NA	NA			NA	NA		NA		NA	NA	NA	NA		28	1	NA	3		NA	NA	NA	NA		NA	NA	NA
GCCGACTCCCTATAGCTGTCTCATTGT	NA	NA	NA	NA		NA	NA	NA	NA		NA	NA	NA	NA		NA	NA	NA	NA		NA	NA	NA	NA			NA	NA		NA		758	66	NA	969		NA	NA	NA	NA		NA	NA	NA	NA		NA	NA	NA
GCCGCTCCGGTAATGGAACTGGTAGCG	NA	NA	NA	NA		NA	NA	NA	NA		NA	NA	NA	NA		NA	NA	NA	NA		NA	NA	NA	NA			NA	NA		NA		NA	NA	NA	NA		99	9	NA	89		NA	NA	NA	NA		NA	NA	NA
GCCGGCAGGTCGTTCGCCGATGCTATG	NA	NA	NA	NA		NA	NA	NA	NA		NA	NA	NA	NA		NA	NA	NA	NA		NA	NA	NA	NA			NA	NA		NA		NA	NA	NA	NA		NA	1	NA	73		NA	NA	NA	NA		NA	NA	NA
GCCGGCGCGTGCGTATCAAAGTGGAGG	NA	NA	NA	NA		NA	NA	NA	NA		NA	NA	NA	NA		NA	NA	NA	NA		NA	NA	NA	NA			NA	NA		NA		NA	NA	NA	NA		NA	NA	NA	NA		NA	NA	NA	NA		101	15	NA
GCCGGGGACCTTTGGGCAATCTCCAGG	NA	NA	NA	NA		NA	NA	NA	NA		NA	NA	NA	NA		NA	NA	NA	NA		NA	NA	NA	NA			NA	NA		NA		NA	NA	NA	NA		68	NA	NA	75		NA	NA	NA	NA		NA	NA	NA
GCCGGTATAAGTCCTACCGGCTTTGTG	NA	NA	NA	NA		NA	NA	NA	NA		NA	NA	NA	NA		NA	NA	NA	NA		NA	NA	NA	NA			22	NA		3		NA	NA	NA	NA		NA	NA	NA	NA		NA	NA	NA	NA		NA	NA	NA
GCCGTAGCCGAACGGCTATCCTCCGGG	NA	NA	NA	NA		NA	NA	NA	NA		NA	NA	NA	NA		NA	NA	NA	NA		NA	NA	NA	NA			NA	NA		NA		NA	NA	NA	NA		NA	NA	NA	NA		NA	NA	NA	NA		NA	56	NA
GCCGTAGTGTTGTACAGCCTCTGCTTC	NA	NA	NA	NA		NA	NA	NA	NA		NA	NA	NA	NA		NA	NA	NA	NA		NA	NA	NA	NA			NA	NA		NA		NA	NA	NA	NA		78	NA	NA	43		NA	NA	NA	NA		NA	NA	NA
GCCGTTCAGCTATTACAAGGAGAGTGC	NA	NA	NA	NA		NA	NA	NA	NA		NA	NA	NA	NA		NA	NA	NA	NA		NA	NA	NA	NA			NA	NA		NA		32	NA	NA	NA		NA	NA	NA	NA		NA	NA	NA	NA		NA	NA	NA
GCCGTTGTAAGACGTTCACGGGGCTAT	NA	NA	NA	NA		NA	NA	NA	NA		NA	NA	NA	NA		NA	NA	NA	NA		NA	NA	NA	NA			NA	NA		NA		46	22	NA	258		NA	NA	NA	NA		NA	NA	NA	NA		NA	NA	NA
GCCTCCTATTGCGGGTGGGTACTAGTC	NA	NA	NA	NA		NA	NA	NA	NA		NA	NA	NA	NA		NA	NA	NA	NA		NA	NA	NA	NA			NA	NA		NA		NA	NA	NA	NA		5	16	NA	19		NA	NA	NA	NA		NA	NA	NA
GCCTGATTTCAGATTAATCAGGCTCTC	NA	NA	NA	NA		NA	NA	NA	NA		NA	NA	NA	NA		NA	NA	NA	NA		NA	NA	NA	NA			NA	NA		NA		NA	NA	NA	NA		369	13	NA	561		NA	NA	NA	NA		NA	NA	NA
GCCTTCCATAAGAAAGTTTCCGCCATC	NA	NA	NA	NA		NA	NA	NA	NA		NA	NA	NA	NA		NA	NA	NA	NA		NA	NA	NA	NA			NA	6		NA		NA	NA	NA	NA		NA	NA	NA	NA		NA	NA	NA	NA		NA	NA	NA
GCCTTCGGTAACCGAAGGTGCTTCTAG	NA	NA	NA	NA		NA	NA	NA	NA		NA	NA	NA	NA		NA	NA	NA	NA		NA	NA	NA	NA			NA	NA		NA		NA	NA	NA	NA		NA	NA	NA	NA		NA	NA	NA	NA		564	482	NA
GCGAACAAAAGCACTCCCGGGCTGTTC	NA	NA	NA	NA		NA	NA	NA	NA		NA	NA	NA	NA		NA	NA	NA	NA		NA	NA	NA	NA			NA	NA		NA		NA	NA	NA	NA		13	NA	NA	NA		NA	NA	NA	NA		NA	NA	NA
GCGAAGGTCCCGTCTGCCATGAGTGCG	NA	NA	NA	NA		NA	NA	NA	NA		NA	NA	NA	NA		NA	NA	NA	NA		NA	NA	NA	NA			NA	NA		NA		NA	NA	NA	NA		NA	NA	NA	NA		NA	NA	NA	NA		21	NA	NA
GCGACACTCTAGCTTTCTCAATATCCT	NA	NA	NA	NA		NA	NA	NA	NA		NA	NA	NA	NA		NA	NA	NA	NA		NA	NA	NA	NA			NA	NA		NA		NA	NA	NA	NA		NA	NA	NA	NA		NA	19	NA	NA		NA	NA	NA
GCGACGAAGGATGTAGTACAGATAAAT	NA	NA	NA	NA		NA	NA	NA	NA		NA	NA	NA	NA		NA	NA	NA	NA		NA	NA	NA	NA			451	NA		162		NA	NA	NA	NA		NA	NA	NA	NA		NA	NA	NA	NA		NA	NA	NA
GCGCAAGGTCCCGTCTGCATGAGTGCG	NA	NA	NA	NA		NA	NA	NA	NA		NA	NA	NA	NA		NA	NA	NA	NA		NA	NA	NA	NA			NA	NA		NA		NA	NA	NA	NA		NA	NA	NA	NA		NA	NA	NA	NA		NA	NA	NA
GCGCGGGGTCGGGTTTCCTGAGACAAT	NA	NA	NA	NA		NA	NA	NA	NA		NA	NA	NA	NA		NA	NA	NA	NA		NA	NA	NA	NA			NA	1		1		NA	NA	NA	NA		NA	NA	NA	NA		755	187	NA	334		NA	NA	NA
GCGCTAGTTGGCTTCAGGTTTTGCCAT	NA	NA	NA	NA		NA	NA	NA	NA		NA	NA	NA	NA		NA	NA	NA	NA		NA	NA	NA	NA			NA	NA		NA		NA	NA	NA	NA		568	120	NA	703		NA	NA	NA	NA		NA	NA	NA
GCGCTCCGTCTCAAGGGGGTAGTTTTA	NA	NA	NA	NA		NA	NA	NA	NA		NA	NA	NA	NA		NA	NA	NA	NA		NA	NA	NA	NA			NA	NA		NA		NA	16	NA	NA		NA	NA	NA	NA		NA	NA	NA	NA		8	23	NA
GCGCTGCGTTCCTCACCCAGGATTTAG	NA	NA	NA	NA		NA	NA	NA	NA		NA	NA	NA	NA		NA	NA	NA	NA		NA	NA	NA	NA			NA	NA		NA		NA	66	NA	NA		NA	NA	NA	NA		NA	NA	NA	NA		NA	NA	NA
GCGCTGTTTGCGGTCGTTAAAGCAACG	NA	NA	NA	NA		NA	NA	NA	NA		NA	NA	NA	NA		NA	NA	NA	NA		NA	NA	NA	NA			NA	NA		NA		NA	NA	NA	NA		NA	NA	NA	NA		NA	NA	NA	NA		21	375	NA
GCGCTTGAATCGACCGTCCACCGCGTT	NA	NA	NA	NA		NA	NA	NA	NA		NA	NA	NA	NA		NA	NA	NA	NA		NA	NA	NA	NA			NA	NA		3		379	76	NA	2610		NA	NA	NA	NA		NA	NA	NA	NA		NA	NA	NA
GCGGAACACACGGTTCCATAGGGGTAG	NA	NA	NA	NA		NA	NA	NA	NA		NA	NA	NA	NA		NA	NA	NA	NA		NA	NA	NA	NA			NA	NA		NA		33	383	NA	202		NA	NA	NA	NA		NA	NA	NA	NA		NA	NA	NA
GCGGACATGGAGTCGCCATTACTGTCG	NA	NA	NA	NA		NA	NA	NA	NA		NA	NA	NA	NA		NA	NA	NA	NA		NA	NA	NA	NA			NA	NA		NA		29	39	NA	NA		NA	NA	NA	NA		NA	NA	NA	NA		NA	NA	NA
GCGGACTGCCTGACCAATTGTTGGGTA	NA	NA	NA	NA		NA	NA	NA	NA		NA	NA	NA	NA		NA	NA	NA	NA		NA	NA	NA	NA			NA	NA		NA		NA	71	NA	NA		NA	NA	NA	NA		NA	NA	NA	NA		NA	NA	NA
GCGGATTCGCCTTCGGGTAGCCTTACT	NA	NA	NA	NA		NA	NA	NA	NA		NA	NA	NA	NA		NA	NA	NA	NA		NA	NA	NA	NA			NA	NA		NA		NA	8	NA	NA		NA	NA	NA	NA		NA	NA	NA	NA		NA	NA	NA
GCGGATTGGTTAGGTATGGATTCAGCG	NA	NA	NA	NA		NA	NA	NA	NA		NA	NA	NA	NA		NA	NA	NA	NA		NA	NA	NA	NA			NA	NA		NA		NA	NA	NA	NA		1	NA	NA	NA		960	39	NA	127		NA	NA	NA
GCGGCATTTGGTCGGATAGAACTGTTC	NA	NA	NA	NA		NA	NA	NA	NA		NA	NA	NA	NA		NA	NA	NA	NA		NA	NA	NA	NA			NA	NA		NA		NA	NA	NA	NA		118	7	NA	581		NA	NA	NA	NA		NA	NA	NA
GCGGCTTAGCCATTCAGTTTGCTTTTC	NA	NA	NA	NA		NA	NA	NA	NA		NA	NA	NA	NA		NA	NA	NA	NA		NA	NA	NA	NA			NA	NA		NA		NA	NA	NA	NA		48	NA	NA	149		NA	NA	NA	NA		NA	NA	NA
GCGGGTAACAAGAGGCTGGAACCTGTG	NA	NA	NA	NA		NA	NA	NA	NA		NA	NA	NA	NA		NA	NA	NA	NA		NA	NA	NA	NA			NA	NA		1		NA	NA	NA	NA		NA	NA	NA	NA		753	12	NA	631		NA	NA	NA
GCGGGTAGAGGTGGACCCTTCCGCACT	NA	96	NA	NA		NA	NA	NA	NA		NA	NA	NA	NA		NA	NA	NA	NA		NA	NA	NA	NA			NA	NA		NA		NA	NA	NA	NA		NA	NA	NA	NA		NA	NA	NA	NA		NA	NA	NA
GCGGTTCTAACCTTAGCACGACCCGGG	NA	NA	NA	NA		NA	NA	NA	NA		NA	NA	NA	NA		NA	NA	NA	NA		NA	NA	NA	NA			NA	NA		NA		NA	NA	NA	NA		NA	1	NA	NA		NA	25	NA	19		NA	NA	NA
GCGGTTGTGCATGGGACGCGGTTCATC	NA	NA	NA	NA		NA	NA	NA	NA		NA	NA	NA	NA		NA	NA	NA	NA		NA	NA	NA	NA			4	85		NA		NA	NA	NA	NA		NA	NA	NA	NA		NA	NA	NA	NA		NA	NA	NA
GCGTATGGAGGGCCTTTGGGCTCGGCG	NA	NA	NA	NA		NA	NA	NA	NA		NA	NA	NA	NA		NA	NA	NA	NA		NA	NA	NA	NA			NA	NA		NA		NA	NA	NA	NA		37	NA	NA	11		NA	NA	NA	NA		NA	NA	NA
GCGTCCTACGCGCTTTTCGACTGCGCG	NA	NA	NA	NA		NA	NA	NA	NA		NA	NA	NA	NA		NA	NA	NA	NA		NA	NA	NA	NA			NA	1		1		314	2170	16773	361		NA	NA	NA	NA		NA	NA	NA	NA		NA	NA	2
GCGTCTGTGTCTGTAGTTGCTGTATGC	NA	NA	NA	NA		NA	NA	NA	NA		NA	21	NA	NA		NA	NA	NA	NA		NA	NA	NA	NA			NA	NA		NA		NA	NA	NA	NA		NA	NA	NA	NA		NA	NA	NA	NA		NA	NA	NA
GCGTGAGGCGGTATCGGTGCGCTATCA	NA	NA	NA	NA		NA	NA	NA	NA		NA	NA	NA	NA		NA	NA	NA	NA		NA	NA	NA	NA			NA	NA		NA		NA	NA	NA	NA		NA	NA	NA	NA		NA	NA	NA	NA		35	42	NA
GCGTGCATTACATATCCCTACGTGGCA	NA	NA	NA	NA		NA	NA	NA	NA		NA	NA	NA	NA		NA	NA	NA	NA		NA	NA	NA	NA			NA	126		NA		NA	NA	NA	NA		NA	NA	NA	NA		NA	NA	NA	NA		NA	NA	NA
GCGTGCCATGTATACCCTTCATTCAGG	NA	NA	NA	NA		NA	NA	NA	NA		NA	NA	NA	NA		NA	NA	NA	NA		NA	NA	NA	NA			NA	NA		NA		NA	NA	NA	NA		NA	NA	NA	NA		354	12	NA	372		NA	NA	NA
GCGTGGGTCGTTGCGTGTGGTGACCGG	NA	NA	NA	NA		NA	NA	NA	NA		NA	NA	NA	NA		NA	NA	NA	NA		NA	NA	NA	NA			NA	NA		NA		NA	NA	NA	NA		668	43	NA	313		13	NA	NA	NA		NA	NA	NA
GCGTTGGAACTGTGTAGCGGCTGACTT	NA	NA	NA	NA		NA	NA	NA	NA		NA	NA	NA	NA		NA	NA	NA	NA		NA	NA	NA	NA			NA	NA		NA		NA	NA	NA	NA		NA	NA	NA	NA		NA	NA	NA	NA		NA	234	NA
GCGTTTCTCCAGTCGTGTTTATCATGC	NA	NA	NA	NA		NA	NA	NA	NA		NA	NA	NA	NA		NA	NA	NA	NA		NA	NA	NA	NA			NA	NA		NA		NA	NA	NA	NA		NA	NA	NA	NA		NA	NA	NA	NA		NA	88	NA
GCTAATTTAGGGGAGTTTTTCGCATAC	NA	NA	NA	NA		NA	NA	NA	NA		NA	NA	NA	NA		NA	NA	NA	NA		NA	NA	NA	NA			1069	373		3283		NA	NA	NA	1		NA	NA	NA	NA		NA	NA	NA	NA		NA	NA	NA
GCTACACCGCGGGCTGGTGCACACCTC	NA	NA	NA	NA		NA	NA	NA	NA		NA	NA	NA	NA		NA	NA	NA	NA		NA	NA	NA	NA			NA	NA		NA		NA	NA	NA	NA		14	9	NA	59		NA	NA	NA	NA		NA	NA	NA
GCTAGCGTATCTTTAGGCATCTTAGCG	NA	NA	NA	NA		NA	NA	NA	NA		NA	NA	NA	NA		NA	NA	NA	NA		NA	NA	NA	NA			NA	NA		NA		NA	NA	NA	NA		NA	NA	NA	NA		NA	NA	NA	NA		NA	488	NA
GCTAGCTGAGTGTGATGTCTGCAGTTT	NA	NA	NA	NA		NA	NA	NA	NA		NA	NA	NA	NA		NA	NA	NA	NA		NA	NA	NA	NA			NA	NA		NA		NA	NA	NA	NA		NA	NA	NA	NA		NA	NA	NA	NA		87	NA	NA
GCTATCTGTCGGCATGTCGCGGGCGTT	NA	NA	NA	NA		NA	NA	NA	NA		NA	NA	NA	NA		NA	NA	NA	NA		NA	NA	NA	NA			NA	1		NA		290	502	1	597		NA	NA	NA	NA		NA	NA	NA	NA		NA	NA	NA
GCTCAATGGACGCCCCGGGTTGTGGGG	NA	NA	NA	NA		NA	NA	NA	NA		NA	NA	NA	NA		NA	NA	NA	NA		NA	NA	NA	NA			NA	NA		NA		8	18	NA	NA		NA	NA	NA	NA		NA	NA	NA	NA		NA	NA	NA
GCTCGACGCCCTAGCCTACGTGTTGTC	NA	NA	NA	NA		NA	NA	NA	NA		NA	NA	NA	NA		NA	NA	NA	NA		NA	NA	NA	NA			NA	NA		NA		67	NA	NA	221		NA	NA	NA	NA		NA	NA	NA	NA		NA	NA	NA
GCTCGCAAGTTAGAAAAGCGAGCGTGG	NA	NA	NA	NA		NA	NA	NA	NA		NA	NA	NA	NA		NA	NA	NA	NA		NA	NA	NA	NA			NA	NA		NA		NA	NA	NA	NA		21	NA	NA	32		NA	NA	NA	NA		NA	NA	NA
GCTCGCGACGTGAATTGTTAAGGTGTC	NA	NA	NA	NA		NA	NA	NA	NA		NA	NA	NA	NA		NA	NA	NA	NA		NA	NA	NA	NA			52	1		NA		NA	NA	NA	NA		NA	NA	NA	NA		NA	NA	NA	NA		NA	NA	NA
GCTCGGCGTGTGTCACCCCTACGGAAC	NA	NA	NA	NA		NA	NA	NA	NA		NA	NA	NA	NA		NA	NA	NA	NA		NA	NA	NA	NA			NA	NA		NA		NA	NA	NA	1		51	16	NA	397		NA	NA	NA	NA		NA	NA	NA
GCTCGGTTAGTCGTAGTGGAAGGTAAC	NA	NA	NA	NA		NA	NA	NA	NA		NA	NA	NA	NA		NA	NA	NA	NA		NA	NA	NA	NA			NA	NA		NA		NA	NA	NA	NA		NA	NA	NA	NA		76	3	NA	1		NA	NA	NA
GCTGAAGTTCTTTGGGTTCGTGAAGAG	2	NA	NA	1		1	NA	NA	NA		1	1	NA	5		8467	8965	461	37069		NA	NA	NA	2			NA	NA		NA		129	100	NA	625		NA	NA	NA	NA		NA	NA	NA	NA		NA	NA	NA
GCTGAGTGTCTGTGATTTCCCCCGTTC	NA	NA	NA	NA		NA	NA	NA	NA		NA	NA	NA	NA		NA	NA	NA	NA		NA	NA	NA	NA			NA	NA		NA		41	5	NA	227		NA	NA	NA	NA		NA	NA	NA	NA		NA	NA	NA
GCTGATATGTTAGTGGTTGTTGGTTGA	NA	NA	NA	NA		NA	NA	NA	NA		NA	NA	NA	NA		NA	NA	NA	NA		NA	NA	NA	NA			NA	NA		NA		2	NA	NA	108		NA	NA	NA	NA		NA	NA	NA	NA		NA	NA	NA
GCTGCCTGGTTCTGATATTTTTTACCA	NA	NA	NA	NA		NA	NA	NA	NA		NA	NA	NA	NA		NA	NA	NA	NA		NA	NA	NA	NA			NA	NA		NA		NA	NA	NA	NA		4	NA	NA	287		NA	NA	NA	NA		NA	NA	NA
GCTGCTCTGATGCTCGTTTGAGGCACG	NA	NA	NA	NA		NA	NA	NA	NA		NA	NA	NA	NA		NA	NA	NA	NA		NA	NA	NA	NA			NA	NA		NA		NA	NA	NA	NA		NA	NA	NA	NA		NA	14	NA	NA		NA	NA	NA
GCTGCTTATCCATTCCTACGTTCGTAA	NA	NA	NA	NA		NA	NA	NA	NA		NA	NA	NA	NA		NA	203	NA	NA		NA	NA	NA	NA			NA	NA		NA		NA	NA	NA	NA		NA	NA	NA	NA		NA	NA	NA	NA		NA	NA	NA
GCTGGACGCGCGGTGATAATGTTTACA	NA	NA	NA	NA		NA	NA	NA	NA		NA	NA	NA	NA		NA	NA	NA	NA		NA	NA	NA	NA			NA	NA		NA		NA	NA	NA	NA		NA	NA	NA	NA		NA	NA	NA	NA		1	2426	364
GCTGTATGCCTGTGTTCTTTGCTCCGA	NA	NA	NA	NA		NA	NA	NA	NA		NA	NA	NA	NA		1737	148	NA	1313		NA	NA	NA	NA			NA	NA		NA		48	37	NA	NA		NA	NA	NA	NA		NA	NA	NA	NA		NA	NA	NA
GCTGTCCTTCAATAACGTTTGTCGGCT	NA	NA	NA	NA		NA	NA	NA	NA		NA	NA	NA	NA		NA	NA	NA	NA		NA	NA	NA	NA			NA	NA		NA		NA	99	NA	NA		NA	NA	NA	NA		NA	NA	NA	NA		NA	NA	NA
GCTGTCTCCGGGACATCGCTGTTAGCA	NA	NA	NA	NA		NA	NA	NA	NA		NA	NA	NA	NA		NA	NA	NA	NA		NA	NA	NA	NA			NA	NA		NA		NA	9	NA	NA		NA	NA	NA	NA		NA	NA	NA	NA		NA	NA	NA
GCTGTGTTGCGGATGAGAGCTTCGTGA	NA	NA	NA	NA		NA	NA	NA	NA		NA	NA	NA	NA		NA	NA	NA	NA		NA	NA	NA	NA			467	51		518		NA	NA	NA	NA		NA	NA	NA	NA		NA	NA	NA	NA		NA	NA	NA
GCTTAGTGATGACGGGTTTTGCCACCT	NA	NA	NA	NA		NA	NA	NA	NA		NA	NA	NA	NA		NA	NA	NA	NA		NA	NA	NA	NA			277	63		372		NA	NA	NA	1		NA	NA	NA	NA		NA	NA	NA	NA		NA	NA	NA
GCTTATGCGGAGACTCTATCCACATTG	NA	NA	NA	NA		NA	NA	NA	NA		NA	NA	NA	NA		NA	NA	NA	NA		NA	NA	NA	NA			NA	NA		NA		NA	NA	NA	NA		NA	NA	NA	NA		NA	35	NA	NA		NA	NA	NA
GCTTATGGCCCATTGCGGTCAGGTGGG	NA	NA	NA	NA		NA	NA	NA	NA		NA	NA	NA	NA		NA	NA	NA	NA		NA	NA	NA	NA			1047	26		2154		NA	NA	NA	NA		NA	NA	NA	NA		NA	NA	NA	NA		NA	NA	NA
GCTTCGCTTGTTGGGAGAGCCGACCCA	NA	NA	NA	NA		NA	NA	NA	NA		NA	NA	NA	NA		NA	NA	NA	NA		NA	NA	NA	NA			NA	NA		NA		NA	11	NA	NA		NA	NA	NA	NA		NA	NA	NA	NA		NA	NA	NA
GCTTCTGGACTTATGGGTTGAGTTGGG	NA	NA	NA	NA		NA	NA	NA	NA		NA	NA	NA	NA		NA	NA	NA	NA		NA	NA	NA	NA			NA	NA		NA		NA	NA	NA	NA		3	NA	NA	87		NA	NA	NA	NA		NA	NA	NA
GCTTTTATTAAACAGGGGGGTACCGAC	NA	4	5	NA		4	6649	11598	NA		NA	NA	NA	NA		NA	1	NA	NA		NA	1	NA	NA			NA	NA		NA		NA	NA	NA	NA		NA	NA	NA	NA		NA	NA	NA	NA		NA	NA	NA
GGAAAAGTTTGCGGGATACGTTAGCCG	NA	NA	NA	NA		NA	NA	NA	NA		NA	NA	NA	NA		NA	NA	NA	NA		NA	NA	NA	NA			334	129		254		NA	NA	NA	NA		NA	NA	NA	NA		NA	NA	NA	NA		NA	NA	NA
GGAAATAACGTGGTTATGGTGTTCAAG	NA	NA	NA	NA		NA	NA	NA	NA		NA	NA	NA	NA		NA	NA	NA	NA		NA	NA	NA	NA			NA	NA		NA		NA	NA	NA	NA		NA	NA	NA	NA		47	NA	NA	79		NA	NA	NA
GGAACTCTTACCAGCATCTTTACCGGA	NA	NA	NA	NA		NA	NA	NA	NA		NA	NA	NA	NA		NA	NA	NA	NA		NA	NA	NA	NA			NA	NA		NA		NA	120	NA	NA		NA	NA	NA	NA		NA	NA	NA	NA		NA	NA	NA
GGAAGGTTGGTTCGATCGGTTTCGTAT	NA	NA	NA	NA		NA	NA	NA	NA		NA	NA	NA	NA		NA	NA	NA	NA		NA	NA	NA	NA			NA	NA		NA		14	6	NA	NA		NA	NA	NA	NA		NA	NA	NA	NA		NA	NA	NA
GGAATACTGCGGTTCGGTGACCGGTTC	NA	NA	NA	NA		NA	NA	NA	NA		NA	NA	NA	NA		NA	NA	NA	NA		NA	NA	NA	NA			NA	NA		NA		84	119	NA	NA		NA	NA	NA	NA		NA	NA	NA	NA		NA	NA	NA
GGAATCGACGTCCAGTGCCTAACGCTT	NA	NA	NA	NA		NA	NA	NA	NA		NA	NA	NA	NA		NA	NA	NA	NA		NA	NA	NA	NA			NA	NA		NA		NA	NA	NA	NA		NA	NA	NA	NA		NA	14	NA	NA		NA	NA	NA
GGACAAAGGGTTCTCCGCCCCTTCTAC	NA	NA	NA	NA		NA	NA	NA	NA		NA	NA	NA	NA		NA	NA	NA	NA		NA	NA	NA	NA			20	NA		41		NA	NA	NA	NA		NA	NA	NA	NA		NA	NA	NA	NA		NA	NA	NA
GGACACGGATTGTCATAAAAGCAGCCT	NA	NA	NA	NA		NA	NA	NA	NA		NA	NA	NA	NA		NA	NA	NA	NA		NA	NA	NA	NA			NA	NA		NA		NA	NA	NA	NA		NA	NA	NA	NA		NA	NA	NA	36		NA	NA	NA
GGACATACAAGTCGGAATAGTGGTCCG	NA	NA	NA	NA		NA	NA	NA	NA		NA	NA	NA	NA		NA	NA	NA	NA		NA	NA	NA	NA			NA	NA		NA		NA	NA	NA	NA		NA	NA	NA	NA		NA	NA	NA	NA		146	NA	NA
GGACCTGGCTCATTTCCAAGTGCTGAG	NA	NA	NA	NA		NA	NA	NA	NA		NA	NA	NA	NA		NA	NA	NA	NA		NA	NA	NA	NA			NA	NA		NA		NA	NA	NA	NA		NA	NA	NA	NA		456	422	NA	40		NA	1	NA
GGACGACCCTTCTTACGAAAAGGGTGA	NA	NA	NA	NA		NA	NA	NA	NA		NA	NA	NA	NA		NA	NA	NA	NA		NA	NA	NA	NA			NA	NA		NA		12	9	NA	12		NA	NA	NA	NA		NA	NA	NA	NA		NA	NA	NA
GGACGCAACCCCGCGGTTCGACGATAC	NA	NA	NA	NA		NA	NA	NA	NA		NA	NA	NA	NA		NA	NA	NA	NA		NA	NA	NA	NA			NA	NA		NA		NA	NA	NA	NA		51	NA	NA	NA		NA	NA	NA	NA		NA	NA	NA
GGACTAGTATCTGGCGATGGAACAAAG	NA	NA	NA	NA		NA	NA	NA	NA		NA	NA	NA	NA		NA	NA	NA	NA		NA	NA	NA	NA			NA	NA		NA		NA	52	NA	NA		NA	NA	NA	NA		NA	NA	NA	NA		NA	NA	NA
GGAGAGGAACGAGGCGCGGTTTGCCTT	NA	NA	NA	NA		NA	NA	NA	NA		NA	NA	NA	NA		NA	NA	NA	NA		NA	NA	NA	NA			NA	13		NA		NA	NA	NA	NA		NA	NA	NA	NA		NA	NA	NA	NA		NA	NA	NA
GGAGATCCGATGATCCGCAGCGGGCTG	NA	NA	NA	NA		NA	NA	NA	NA		NA	NA	NA	NA		NA	NA	NA	NA		NA	NA	NA	NA			NA	NA		NA		NA	NA	NA	NA		NA	NA	NA	NA		NA	NA	NA	NA		605	313	1
GGAGCGGGAGTACGGCTAGAAGTTTTA	NA	NA	NA	NA		NA	NA	NA	NA		NA	NA	NA	NA		NA	NA	NA	NA		NA	NA	NA	NA			NA	NA		NA		NA	NA	NA	NA		NA	NA	NA	NA		195	NA	NA	205		NA	NA	NA
GGAGGAATAAATAATGAGAGGGCAGAC	NA	NA	NA	NA		NA	NA	NA	NA		NA	NA	NA	NA		NA	NA	NA	NA		NA	NA	NA	NA			NA	NA		NA		NA	NA	NA	NA		NA	NA	NA	NA		39	4	NA	376		NA	NA	NA
GGAGGATAGGGCCCCCATCGCGCGGTG	NA	NA	NA	NA		NA	NA	NA	NA		NA	NA	NA	NA		NA	NA	NA	NA		NA	NA	NA	NA			NA	NA		NA		8	2	NA	NA		NA	NA	NA	NA		NA	NA	NA	NA		NA	NA	NA
GGAGGGCCTAGTGCGCACTGGGTCACC	NA	NA	NA	NA		NA	NA	NA	NA		NA	NA	NA	NA		NA	NA	NA	NA		NA	NA	NA	NA			NA	NA		NA		NA	NA	NA	NA		72	NA	NA	34		NA	NA	NA	NA		NA	NA	NA
GGAGTGTAGTATCTCATTGTGGATCTG	NA	NA	NA	NA		NA	NA	NA	NA		NA	NA	NA	NA		NA	NA	NA	NA		NA	NA	NA	NA			NA	NA		NA		NA	NA	NA	NA		NA	NA	NA	NA		NA	NA	NA	NA		8	1752	74
GGAGTTCAACATACGCTTAGCCTTGGA	NA	NA	3	NA		NA	1299	780	NA		NA	NA	NA	NA		NA	NA	NA	NA		NA	NA	NA	NA			NA	NA		NA		NA	NA	NA	NA		NA	NA	NA	NA		NA	NA	NA	NA		NA	NA	NA
GGATCATGACTTTAGTGAGATTGGTAT	NA	NA	NA	NA		NA	NA	NA	NA		NA	NA	NA	NA		NA	NA	NA	NA		NA	NA	NA	NA			NA	NA		NA		NA	NA	NA	NA		NA	NA	NA	NA		NA	NA	NA	NA		NA	21	NA
GGATCGCGGTCTCTTGGTGTAGTCGCC	NA	NA	NA	NA		NA	NA	NA	NA		NA	NA	NA	NA		NA	NA	NA	NA		NA	NA	NA	NA			8	NA		NA		NA	NA	NA	NA		NA	NA	NA	NA		NA	NA	NA	NA		NA	NA	NA
GGATTACGGCCCTATCGGCAGATGTCA	NA	NA	NA	NA		NA	NA	NA	NA		NA	NA	NA	NA		NA	NA	NA	NA		NA	NA	NA	NA			NA	NA		NA		NA	6	1	1		805	18424	4741	3187		NA	NA	1	1		NA	NA	NA
GGATTATGTCTAATGCAAGGGAGCGGC	NA	NA	NA	NA		NA	NA	NA	NA		NA	NA	NA	NA		NA	NA	NA	NA		NA	NA	NA	NA			NA	NA		NA		NA	217	NA	NA		NA	NA	NA	NA		NA	NA	NA	NA		NA	NA	NA
GGATTGGCTGTATTCGCTGAGCCAGTT	NA	NA	NA	NA		NA	NA	NA	NA		NA	NA	NA	NA		NA	NA	NA	NA		NA	NA	NA	NA			NA	NA		NA		371	30	NA	293		NA	NA	NA	NA		NA	NA	NA	NA		NA	NA	NA
GGATTTAACCGTGCCTTTCCGAGAGAA	NA	NA	NA	NA		NA	NA	NA	NA		NA	NA	NA	NA		NA	NA	NA	NA		NA	NA	NA	NA			NA	NA		NA		NA	NA	NA	NA		NA	NA	NA	NA		NA	NA	NA	NA		206	NA	NA
GGATTTATCGTAAATTAAATGACAGGG	NA	NA	NA	NA		NA	NA	NA	NA		NA	NA	NA	NA		NA	NA	NA	NA		NA	NA	NA	NA			NA	NA		NA		NA	NA	NA	NA		NA	NA	NA	NA		20	18	NA	41		NA	NA	NA
GGATTTTGTTGCTGGGCAGTATGGCTG	NA	NA	NA	NA		NA	NA	NA	NA		NA	NA	NA	NA		NA	NA	NA	NA		NA	NA	NA	NA			NA	NA		NA		9	1	NA	NA		NA	NA	NA	NA		NA	NA	NA	NA		NA	NA	NA
GGCAGTCAGGGCGGCATGTCTAGTTCC	NA	NA	NA	NA		NA	NA	NA	NA		NA	NA	NA	NA		NA	NA	NA	NA		NA	NA	NA	NA			NA	NA		NA		NA	NA	NA	NA		NA	31	NA	NA		NA	NA	NA	NA		NA	NA	NA
GGCATTTGTGGTATGCATTCTCGTCCC	NA	NA	NA	NA		NA	NA	NA	NA		NA	NA	NA	NA		NA	NA	NA	NA		NA	NA	NA	NA			NA	NA		NA		NA	4	8	NA		NA	NA	NA	NA		NA	NA	NA	NA		NA	NA	NA
GGCCACGGACGGGTCTCGGCAGGTGCG	NA	NA	NA	NA		NA	NA	NA	NA		NA	NA	NA	NA		NA	NA	NA	NA		NA	NA	NA	NA			NA	NA		NA		NA	5	NA	NA		NA	NA	NA	NA		NA	NA	NA	NA		NA	NA	NA
GGCCAGGATTTCCCGGTTGCTACACTA	NA	NA	NA	NA		NA	NA	NA	NA		NA	NA	NA	NA		NA	NA	NA	NA		NA	NA	NA	NA			NA	NA		NA		NA	NA	NA	NA		NA	NA	NA	NA		NA	NA	NA	NA		NA	95	NA
GGCCAGTTTTTAGGATTGCATTCAATC	NA	NA	NA	NA		NA	NA	NA	NA		NA	NA	NA	NA		NA	NA	NA	NA		NA	NA	NA	NA			NA	NA		NA		NA	14	NA	NA		NA	NA	NA	NA		NA	NA	NA	NA		NA	NA	NA
GGCCAGTTTTTTAGGATTGCATCAATC	NA	NA	NA	NA		NA	NA	NA	NA		NA	NA	NA	NA		NA	NA	NA	NA		NA	NA	NA	NA			NA	NA		NA		19	NA	NA	NA		NA	NA	NA	NA		NA	NA	NA	NA		NA	NA	NA
GGCCCCCCGGGCTCGTCATCGGTATAC	NA	NA	NA	NA		696	1	NA	516		NA	NA	NA	NA		NA	NA	NA	NA		NA	NA	NA	NA			NA	NA		NA		NA	NA	NA	NA		NA	NA	NA	NA		NA	NA	NA	NA		NA	NA	NA
GGCCCCGTGTCGAGCGAAAGAAGCATG	NA	NA	NA	NA		NA	NA	NA	NA		NA	NA	NA	NA		NA	NA	NA	NA		NA	NA	NA	NA			NA	NA		NA		NA	NA	NA	NA		NA	NA	NA	NA		NA	NA	NA	NA		278	1	NA
GGCCGAGACGGCGCCTCGTGTGAGGGC	NA	NA	NA	NA		NA	NA	NA	NA		NA	NA	NA	NA		NA	NA	NA	NA		NA	NA	NA	NA			NA	NA		NA		NA	NA	NA	NA		NA	NA	NA	NA		21	35	NA	164		NA	NA	NA
GGCGAGGTGGGAAGTAATATGATGAGT	NA	NA	NA	NA		NA	NA	NA	NA		NA	NA	NA	NA		NA	NA	NA	NA		NA	NA	NA	NA			36	NA		275		NA	NA	NA	NA		NA	NA	NA	NA		NA	NA	NA	NA		NA	NA	NA
GGCGAGTGCCGGATGTTGCTTTTCCAG	NA	NA	NA	NA		NA	NA	NA	NA		NA	NA	NA	NA		NA	NA	NA	NA		NA	NA	NA	NA			NA	NA		NA		NA	NA	NA	NA		NA	NA	NA	NA		NA	NA	NA	NA		NA	NA	NA
GGCGATGTGGAAAATTTGGCCGGTGTT	NA	NA	NA	NA		NA	NA	NA	NA		NA	NA	NA	NA		NA	NA	NA	NA		NA	NA	NA	NA			NA	NA		NA		NA	NA	NA	NA		104	NA	NA	274		NA	NA	NA	NA		NA	NA	NA
GGCGATTATAGGTGGCTTAGCGCGACC	NA	NA	NA	NA		NA	NA	NA	NA		NA	NA	NA	NA		NA	NA	NA	NA		NA	NA	NA	NA			9	198		NA		NA	1	NA	NA		NA	NA	NA	NA		NA	NA	NA	NA		NA	NA	NA
GGCGCCACTGGATTGCGTTGACACTTG	NA	NA	NA	NA		NA	NA	NA	NA		NA	NA	NA	NA		NA	NA	NA	NA		NA	NA	NA	NA			NA	NA		NA		NA	14	NA	NA		NA	NA	NA	NA		NA	NA	NA	NA		NA	NA	NA
GGCGCCTGAGTAGGCCTAGTCGTGGAA	NA	NA	NA	NA		NA	NA	NA	NA		NA	NA	NA	NA		NA	NA	NA	NA		NA	NA	NA	NA			NA	NA		1		NA	NA	NA	NA		NA	NA	NA	NA		63	2	NA	263		NA	NA	NA
GGCGGGACCTATAACGCGTGCTAAGGT	NA	NA	NA	NA		NA	NA	NA	NA		NA	NA	NA	NA		NA	NA	NA	NA		NA	NA	NA	NA			NA	NA		NA		NA	2	1	NA		NA	1	10	4		1322	3966	21724	4211		NA	NA	2
GGCGTAGTGTAGGCGGTCATGGGGGTC	NA	NA	NA	NA		NA	NA	NA	NA		NA	NA	NA	NA		NA	NA	NA	NA		NA	NA	NA	NA			NA	NA		NA		NA	NA	NA	NA		NA	NA	NA	NA		NA	NA	NA	NA		34	NA	NA
GGCGTGACATGCAGTCGCTCACCAGCA	NA	NA	NA	NA		NA	NA	NA	NA		NA	NA	NA	NA		NA	NA	NA	NA		NA	NA	NA	NA			NA	NA		NA		163	43	NA	188		NA	NA	NA	NA		NA	2	NA	NA		NA	NA	NA
GGCGTTAGTCGCGTTTATATCTATCCC	NA	NA	NA	NA		NA	NA	NA	NA		NA	NA	NA	NA		NA	NA	NA	NA		NA	NA	NA	NA			NA	NA		NA		NA	NA	NA	NA		21	15	NA	37		NA	NA	NA	NA		2	NA	NA
GGCGTTCAGGCAAGTTCATTCACGGAA	NA	NA	NA	NA		NA	NA	NA	NA		NA	NA	NA	NA		NA	NA	NA	NA		NA	NA	NA	NA			13	NA		NA		NA	NA	NA	NA		NA	NA	NA	NA		NA	NA	NA	NA		NA	NA	NA
GGCGTTCCCACAGGGCGTTACATTTGC	NA	NA	NA	NA		NA	NA	NA	NA		NA	NA	NA	NA		NA	NA	NA	NA		NA	NA	NA	NA			563	32		930		NA	NA	NA	NA		NA	NA	NA	NA		NA	NA	NA	1		NA	NA	NA
GGCTACCGTACGCCTGGACTAGGCCGT	NA	NA	NA	NA		NA	NA	NA	NA		NA	NA	NA	NA		NA	NA	NA	NA		NA	NA	NA	NA			NA	NA		NA		20	NA	NA	NA		NA	NA	NA	NA		NA	NA	NA	NA		NA	NA	NA
GGCTCCGCGATACGAAATCCGTCGCTG	NA	NA	NA	NA		NA	NA	NA	NA		NA	NA	NA	NA		NA	NA	NA	NA		NA	NA	NA	NA			NA	NA		NA		NA	4	NA	NA		NA	NA	NA	NA		NA	NA	NA	NA		NA	NA	NA
GGCTCCGTGACTGGCATATGGTCGACA	NA	NA	NA	NA		NA	NA	NA	NA		NA	NA	NA	NA		NA	NA	NA	NA		NA	NA	NA	NA			NA	NA		NA		31	6	NA	435		NA	NA	NA	NA		NA	NA	NA	NA		NA	NA	NA
GGCTCCTGAATGCGACGTGTGCCACGG	NA	NA	NA	NA		NA	NA	NA	NA		NA	NA	NA	NA		NA	NA	NA	NA		NA	NA	NA	NA			NA	NA		NA		24	NA	NA	28		NA	NA	NA	NA		NA	NA	NA	NA		NA	NA	NA
GGCTCTAACCTCGGATTGTTGGCCTAT	NA	NA	NA	NA		NA	NA	NA	NA		NA	NA	NA	NA		NA	NA	NA	NA		NA	NA	NA	NA			NA	NA		NA		NA	NA	NA	NA		NA	62	NA	NA		NA	NA	NA	NA		NA	NA	NA
GGCTCTCATTCTTACCGGAGTTTGAGT	NA	NA	NA	NA		NA	NA	NA	NA		NA	NA	NA	NA		NA	NA	NA	NA		NA	NA	NA	NA			NA	NA		NA		NA	NA	NA	NA		NA	NA	NA	NA		NA	NA	NA	NA		94	272	11
GGCTCTGGGTTATGACATTCAAGCAAG	NA	NA	NA	NA		NA	NA	NA	NA		NA	NA	NA	NA		NA	NA	NA	NA		NA	NA	NA	NA			NA	NA		NA		NA	NA	NA	NA		NA	NA	NA	NA		NA	NA	NA	NA		1	9	NA
GGCTGCTCGTTCGCCCCTTGTTTCGCC	NA	NA	NA	NA		NA	NA	NA	NA		NA	NA	NA	NA		NA	NA	NA	NA		NA	NA	NA	NA			NA	NA		1		NA	NA	NA	94		NA	NA	NA	NA		NA	NA	NA	NA		NA	NA	NA
GGCTGGCGCCACAGTAGCATGGTAGGC	NA	NA	NA	NA		NA	NA	NA	NA		NA	NA	NA	NA		NA	NA	NA	NA		NA	NA	NA	NA			NA	NA		NA		NA	NA	NA	NA		133	NA	NA	NA		NA	NA	NA	NA		NA	NA	NA
GGCTTCAGGCTAGTCAGATATTATAGG	NA	NA	NA	NA		NA	NA	NA	NA		NA	NA	NA	NA		NA	NA	NA	NA		NA	NA	NA	NA			NA	NA		NA		NA	NA	NA	NA		NA	1	NA	NA		896	28	NA	128		NA	NA	NA
GGGAAATCCTCATGTTCGGGCTTCCAA	NA	NA	NA	NA		NA	NA	NA	NA		NA	NA	NA	NA		NA	NA	NA	NA		NA	NA	NA	NA			NA	NA		NA		NA	NA	NA	NA		NA	NA	NA	NA		NA	NA	NA	NA		17	158	NA
GGGAATGAATTTGTCAAATATTATGTG	NA	NA	NA	NA		NA	NA	NA	NA		NA	NA	NA	NA		NA	NA	NA	NA		NA	NA	NA	NA			NA	NA		NA		NA	117	NA	NA		NA	NA	NA	NA		NA	NA	NA	NA		2	NA	NA
GGGACCGCAGACGGGGTTTCCTATTTA	NA	NA	NA	NA		NA	NA	NA	NA		NA	NA	NA	NA		NA	NA	NA	NA		NA	NA	NA	NA			NA	NA		NA		NA	NA	NA	NA		2	NA	NA	78		NA	NA	NA	NA		NA	NA	NA
GGGACCTTACTGTAATGCAGACGTTGT	NA	NA	NA	NA		NA	NA	NA	NA		NA	NA	NA	NA		NA	NA	NA	NA		NA	NA	NA	NA			NA	NA		NA		NA	NA	NA	NA		NA	NA	NA	NA		NA	NA	NA	NA		NA	23	NA
GGGACGTATCTGGGCCAGCCCAGCCTT	NA	NA	NA	NA		NA	NA	NA	NA		NA	NA	NA	NA		NA	NA	NA	NA		NA	NA	NA	NA			NA	NA		NA		NA	NA	NA	NA		50	46	NA	NA		NA	NA	NA	NA		NA	NA	NA
GGGAGAGTGAGCTGTTGTAAGGAGAAC	NA	NA	NA	NA		NA	NA	NA	NA		NA	NA	NA	NA		NA	NA	NA	NA		NA	NA	NA	NA			NA	NA		NA		3	1	NA	NA		NA	NA	NA	NA		NA	NA	NA	NA		153	13	NA
GGGAGATGAGTATCGAACCCTGAGCTG	NA	NA	NA	NA		NA	NA	NA	NA		NA	NA	NA	NA		NA	NA	NA	NA		NA	NA	NA	NA			2	77		NA		NA	NA	NA	NA		NA	NA	NA	NA		NA	NA	NA	NA		NA	NA	NA
GGGAGCTCTGGCGCCCTATGTGGTGTT	NA	NA	NA	NA		NA	NA	NA	NA		NA	NA	NA	NA		NA	NA	NA	NA		NA	NA	NA	NA			NA	NA		NA		NA	NA	NA	NA		NA	NA	NA	NA		NA	2	NA	NA		53	NA	NA
GGGAGTCATTGTGCCTCACATGCGCTG	NA	NA	NA	NA		NA	NA	NA	NA		NA	NA	NA	NA		NA	NA	NA	NA		NA	NA	NA	NA			26	3		121		NA	NA	NA	NA		NA	NA	NA	NA		NA	NA	NA	NA		NA	NA	NA
GGGAGTTGTGAAAACCAGTAGGGCAGG	NA	NA	NA	NA		NA	NA	NA	NA		NA	NA	NA	NA		NA	NA	NA	NA		NA	NA	NA	NA			NA	NA		NA		NA	NA	NA	NA		273	28	NA	341		NA	NA	NA	NA		NA	NA	NA
GGGATCATAGCGGGTTCATGGGGTTCG	NA	NA	NA	NA		NA	NA	NA	NA		NA	NA	NA	NA		NA	NA	NA	NA		NA	NA	NA	NA			NA	NA		NA		NA	NA	NA	NA		NA	NA	NA	NA		NA	NA	NA	NA		189	NA	NA
GGGATCGTAACAGGCAACGGCTTGGCA	NA	NA	NA	NA		NA	NA	NA	NA		NA	NA	NA	NA		NA	NA	NA	NA		NA	NA	NA	NA			NA	NA		NA		NA	7	NA	NA		NA	NA	NA	NA		NA	NA	NA	NA		NA	NA	NA
GGGATCTTGGCGGTCGGCCGCGCTGTA	NA	NA	NA	NA		NA	NA	NA	NA		NA	NA	NA	NA		NA	NA	NA	NA		NA	NA	NA	NA			NA	NA		NA		45	242	NA	17		NA	NA	NA	NA		NA	NA	NA	NA		NA	NA	NA
GGGATGCCATAGCGGCGTGCGCGTGGT	NA	NA	NA	NA		NA	NA	NA	NA		NA	NA	NA	NA		NA	NA	NA	NA		NA	NA	NA	NA			NA	NA		1		NA	NA	NA	NA		NA	NA	NA	NA		NA	NA	NA	NA		61	NA	NA
GGGATTCGAGCGTCAGTTCTCCAGGCT	NA	NA	NA	NA		NA	NA	NA	NA		NA	NA	NA	NA		NA	NA	NA	NA		NA	NA	NA	NA			NA	NA		NA		NA	NA	NA	NA		NA	NA	NA	NA		NA	8	NA	NA		NA	NA	NA
GGGCACAAGGTGCCCGACAGGGTATCA	NA	NA	NA	NA		NA	NA	NA	NA		NA	NA	NA	NA		NA	NA	NA	NA		NA	NA	NA	NA			NA	NA		NA		NA	NA	NA	NA		138	13	NA	7		NA	NA	NA	NA		NA	NA	NA
GGGCAGGTTCTTAGGTACGCGCCCCTG	NA	NA	NA	NA		NA	NA	NA	NA		NA	NA	NA	NA		NA	NA	NA	NA		NA	NA	NA	NA			NA	NA		NA		17	NA	NA	24		NA	NA	NA	NA		NA	NA	NA	NA		NA	NA	NA
GGGCCCGTTTCCATCGTATTGGGGAAC	NA	NA	NA	NA		NA	NA	NA	NA		NA	NA	NA	NA		NA	NA	NA	NA		NA	NA	NA	NA			NA	NA		NA		1	NA	NA	77		NA	NA	NA	NA		NA	NA	NA	NA		NA	NA	NA
GGGCGACCAATCACCGTATGAGTTTTC	NA	NA	NA	NA		NA	NA	NA	NA		NA	NA	NA	NA		NA	NA	NA	NA		NA	NA	NA	NA			440	512		798		NA	NA	NA	NA		NA	NA	NA	NA		NA	NA	NA	NA		NA	NA	NA
GGGCGAGCACTGCCTTTTTGTGCCAAT	NA	NA	NA	NA		NA	NA	NA	NA		NA	NA	NA	NA		NA	NA	NA	NA		NA	NA	NA	NA			NA	NA		NA		NA	NA	NA	NA		NA	NA	NA	NA		89	1	NA	20		NA	NA	NA
GGGCGCGTGACTGTCGGCCGACGCTTA	NA	NA	NA	NA		NA	NA	NA	NA		NA	NA	NA	NA		NA	NA	NA	NA		NA	NA	NA	NA			NA	NA		NA		NA	NA	NA	NA		NA	NA	NA	74		NA	NA	NA	NA		NA	NA	NA
GGGCGTCCTGGCTTGCACGTGGTCGAA	NA	NA	NA	NA		NA	NA	NA	NA		NA	NA	NA	NA		NA	NA	NA	NA		NA	NA	NA	NA			NA	NA		NA		NA	NA	NA	1		402	3	NA	1739		NA	NA	NA	NA		NA	NA	NA
GGGCTCCTGTCCGTCTCAACGGTGGTC	NA	NA	NA	NA		NA	NA	NA	NA		NA	NA	NA	NA		NA	NA	NA	NA		NA	NA	NA	NA			NA	NA		NA		NA	NA	NA	NA		16	NA	NA	NA		NA	NA	NA	NA		NA	NA	NA
GGGCTGACCCTTGAGGGCGATTTTTCT	NA	NA	NA	NA		NA	NA	NA	NA		NA	NA	NA	NA		NA	NA	NA	NA		NA	NA	NA	NA			NA	NA		NA		NA	NA	NA	NA		NA	NA	NA	NA		NA	NA	NA	NA		357	24	NA
GGGCTGTTTTCTCTAGTGATGGCCTAA	NA	NA	NA	NA		NA	NA	NA	NA		NA	NA	NA	NA		NA	NA	NA	NA		NA	NA	NA	NA			NA	NA		NA		60	503	26	99		NA	NA	NA	NA		NA	NA	NA	NA		NA	NA	NA
GGGGAGAGAAGTAGGCAAGCACAGGGT	NA	NA	NA	NA		NA	NA	NA	NA		NA	NA	NA	NA		NA	NA	NA	NA		NA	NA	NA	NA			NA	NA		NA		NA	4	NA	NA		NA	NA	NA	NA		NA	NA	NA	NA		NA	NA	NA
GGGGATACACTCTTTCTATTCGTCTAA	NA	NA	NA	NA		NA	NA	NA	NA		NA	NA	NA	NA		NA	NA	NA	NA		NA	NA	NA	NA			NA	NA		NA		NA	NA	NA	NA		NA	20	NA	NA		NA	NA	NA	NA		NA	NA	NA
GGGGATTCGGGCTATGAAAAGCCGGTC	NA	NA	NA	NA		NA	NA	NA	NA		NA	NA	NA	NA		NA	NA	NA	NA		NA	NA	NA	NA			NA	NA		NA		NA	NA	NA	NA		9	NA	NA	NA		NA	NA	NA	NA		NA	NA	NA
GGGGCGATCGCTACCGTCCGAACGTCC	NA	NA	NA	NA		NA	NA	NA	NA		NA	NA	NA	NA		NA	NA	NA	NA		NA	NA	NA	NA			NA	NA		NA		NA	NA	NA	NA		NA	NA	NA	1		761	2	NA	1518		NA	NA	NA
GGGGCGTGGTCCTCAACTCTCCACGTG	NA	NA	NA	NA		NA	NA	NA	NA		NA	NA	NA	NA		NA	NA	NA	NA		NA	NA	NA	NA			NA	NA		NA		49	338	191	263		7	66	NA	NA		NA	NA	NA	NA		NA	NA	NA
GGGGCTATGTAGCAGAGTTGGTATTGC	NA	NA	NA	NA		NA	NA	NA	NA		NA	NA	NA	NA		NA	NA	NA	NA		NA	NA	NA	NA			NA	NA		NA		NA	NA	NA	NA		NA	NA	NA	NA		371	237	NA	37		NA	NA	NA
GGGGCTATTGGCTACTTGTGTAATGAG	NA	NA	NA	NA		NA	NA	NA	NA		NA	NA	NA	NA		NA	NA	NA	NA		NA	NA	NA	NA			NA	NA		NA		NA	NA	NA	NA		NA	NA	NA	NA		NA	NA	NA	NA		649	2609	1
GGGGCTGTCTGATCTTCCAAATCCGGT	NA	NA	NA	NA		NA	NA	NA	NA		NA	NA	NA	NA		NA	NA	NA	NA		NA	NA	NA	NA			NA	NA		NA		NA	NA	NA	NA		NA	NA	NA	NA		NA	NA	NA	NA		136	NA	NA
GGGGCTTGTAGCGCTCCAGCTGCGTAC	NA	NA	NA	NA		NA	NA	NA	NA		NA	NA	NA	NA		NA	NA	NA	NA		NA	NA	NA	NA			NA	NA		NA		NA	NA	NA	NA		NA	NA	NA	NA		NA	NA	NA	NA		16	NA	NA
GGGGGAAGCTCCGTGATAGACAGTCCG	NA	NA	NA	NA		NA	NA	NA	NA		NA	NA	NA	NA		NA	NA	NA	NA		NA	NA	NA	NA			NA	NA		NA		NA	NA	NA	NA		NA	NA	NA	NA		NA	107	NA	NA		NA	NA	NA
GGGGGAATACTCGGTCGAGAAGTGTAT	NA	NA	NA	NA		NA	NA	NA	NA		NA	NA	NA	NA		NA	NA	NA	NA		NA	NA	NA	NA			NA	NA		NA		NA	NA	NA	NA		7	21	NA	NA		NA	NA	NA	NA		NA	NA	NA
GGGGGGCGTTCGTACAATCAGGCATGA	NA	NA	NA	NA		NA	NA	NA	NA		NA	NA	NA	NA		NA	NA	NA	NA		NA	NA	NA	NA			NA	NA		NA		NA	NA	NA	NA		64	NA	NA	NA		NA	NA	NA	NA		NA	NA	NA
GGGGTCTGGTGTTTCGCGGCTCGCTCT	NA	57	NA	NA		NA	NA	NA	NA		NA	NA	NA	NA		NA	NA	NA	NA		NA	NA	NA	NA			NA	NA		NA		NA	NA	NA	NA		NA	NA	NA	NA		NA	NA	NA	NA		NA	NA	NA
GGGGTGTGGTCCTAATCCTCGAAGTAA	NA	NA	NA	NA		NA	NA	NA	NA		NA	NA	NA	NA		NA	NA	NA	NA		NA	NA	NA	NA			NA	NA		NA		7	9	NA	NA		NA	NA	NA	NA		NA	NA	NA	NA		NA	NA	NA
GGGGTTGTGCTCGCTTTGTATTCGCCT	NA	NA	NA	NA		NA	NA	NA	NA		NA	NA	NA	NA		NA	NA	NA	NA		NA	NA	NA	NA			NA	19		NA		NA	NA	NA	NA		NA	NA	NA	NA		NA	NA	NA	NA		NA	NA	NA
GGGTATCACCCGATTTTGTGTGCGATC	NA	NA	NA	NA		NA	NA	NA	NA		NA	NA	NA	NA		NA	NA	NA	NA		NA	NA	NA	NA			NA	NA		NA		NA	NA	NA	NA		NA	NA	NA	NA		22	104	NA	12		NA	NA	NA
GGGTCAATCTCTCGGCTCCTATATAGT	NA	NA	NA	NA		NA	NA	NA	NA		NA	NA	NA	NA		NA	NA	NA	NA		NA	NA	NA	NA			NA	NA		NA		NA	1	NA	NA		NA	NA	NA	NA		NA	177	NA	NA		NA	NA	NA
GGGTCACTTTGCCCTATCGGTCTTCAA	NA	NA	NA	NA		NA	NA	NA	NA		NA	NA	NA	NA		NA	NA	NA	NA		NA	NA	NA	NA			NA	NA		NA		NA	NA	NA	NA		NA	NA	NA	NA		NA	NA	NA	NA		109	NA	NA
GGGTCGAAACACTTCTTCCAGGGTCGG	NA	NA	NA	NA		NA	NA	NA	NA		NA	NA	NA	NA		NA	NA	NA	NA		NA	NA	NA	NA			NA	NA		NA		NA	NA	NA	2		4728	3581	2	14196		1	NA	NA	2		NA	NA	NA
GGGTCTCAGAACGCCCCTGTCCGTAAC	NA	NA	NA	NA		NA	NA	NA	NA		NA	NA	NA	NA		NA	NA	NA	NA		NA	NA	NA	NA			NA	NA		NA		NA	NA	NA	NA		NA	NA	NA	NA		NA	NA	NA	NA		6	92	NA
GGGTGCCAGGATAGGGCTTTGACACGC	NA	NA	NA	NA		NA	NA	NA	NA		NA	NA	NA	NA		NA	NA	NA	NA		NA	NA	NA	NA			NA	NA		NA		NA	NA	NA	NA		109	NA	NA	NA		NA	11	NA	NA		NA	NA	NA
GGGTGTCTGAGTTGGCCGTGAGTTCCG	NA	NA	NA	NA		NA	NA	NA	NA		NA	NA	NA	NA		NA	NA	NA	NA		NA	NA	NA	NA			NA	NA		NA		NA	NA	NA	NA		NA	NA	NA	NA		NA	NA	NA	NA		NA	118	NA
GGGTTCATGGGGATCGCGAGAAGCATG	NA	NA	NA	NA		NA	NA	NA	NA		NA	NA	NA	NA		NA	NA	NA	NA		NA	NA	NA	NA			NA	NA		NA		34	NA	NA	NA		NA	NA	NA	NA		NA	5	NA	NA		NA	NA	NA
GGGTTGTCATTAGGACAAAAGAAGCCG	NA	NA	NA	NA		NA	NA	NA	NA		NA	NA	NA	NA		NA	NA	NA	NA		NA	NA	NA	NA			238	113		112		NA	NA	NA	NA		NA	NA	NA	NA		NA	NA	NA	NA		NA	NA	NA
GGGTTTGTTACGATGGCTTTTTTGATA	NA	NA	NA	NA		NA	NA	NA	NA		NA	NA	NA	NA		NA	NA	NA	NA		NA	NA	NA	NA			NA	NA		NA		NA	NA	NA	NA		NA	NA	NA	NA		NA	8	NA	NA		NA	NA	NA
GGTAAGCCACTCCACTCTTCGTATATC	NA	NA	NA	NA		NA	NA	NA	NA		NA	NA	NA	NA		NA	NA	NA	NA		NA	NA	NA	NA			26	NA		1		NA	NA	NA	NA		NA	NA	NA	NA		NA	NA	NA	NA		NA	NA	NA
GGTAATAGCGTGTATGGGTGTACCCCG	NA	NA	NA	NA		NA	NA	NA	NA		NA	NA	NA	NA		NA	NA	NA	NA		NA	NA	NA	NA			NA	NA		NA		NA	173	NA	NA		NA	NA	NA	NA		NA	NA	NA	NA		NA	NA	NA
GGTAGGCCGAGTATAACGCTAGGCCTG	NA	NA	NA	NA		NA	NA	NA	NA		NA	NA	NA	NA		NA	NA	NA	NA		NA	NA	NA	NA			NA	NA		NA		NA	NA	NA	NA		NA	NA	NA	NA		NA	NA	NA	NA		1204	655	NA
GGTAGTCAGTCCGGATATGAAGTTAGA	NA	NA	NA	NA		NA	NA	NA	NA		NA	NA	NA	NA		NA	NA	NA	NA		NA	NA	NA	NA			NA	NA		NA		128	NA	NA	25		NA	NA	NA	NA		NA	NA	NA	NA		NA	NA	NA
GGTATATCAACCGTGAAGGCCGGGGAC	NA	NA	NA	NA		NA	NA	NA	NA		NA	NA	NA	NA		NA	NA	NA	NA		NA	NA	NA	NA			NA	NA		NA		37	NA	NA	NA		NA	NA	NA	NA		NA	NA	NA	NA		NA	NA	NA
GGTATGCGGGAAGGTTAAAGAGCTCCT	NA	NA	NA	NA		NA	NA	NA	NA		NA	NA	NA	NA		NA	NA	NA	NA		NA	NA	NA	NA			NA	NA		NA		NA	NA	NA	NA		NA	NA	NA	NA		36	NA	NA	NA		NA	NA	NA
GGTCAGTTTGATGGTCGTTTTGCGGTT	NA	NA	NA	NA		NA	NA	NA	NA		NA	NA	NA	NA		NA	NA	NA	NA		NA	NA	NA	NA			NA	NA		NA		NA	4	NA	NA		NA	NA	NA	NA		NA	NA	NA	NA		NA	NA	NA
GGTCCCGCTATCAGTGACATTCGTCAG	NA	NA	NA	NA		NA	NA	NA	NA		NA	NA	NA	NA		NA	104	54	NA		NA	NA	NA	NA			NA	NA		NA		NA	NA	NA	NA		NA	NA	NA	NA		NA	NA	NA	NA		NA	NA	NA
GGTCCGCCCGTCCATCTGGGACGCGCC	NA	NA	NA	NA		NA	NA	NA	NA		NA	NA	NA	NA		NA	NA	NA	NA		NA	NA	NA	NA			NA	NA		NA		12	NA	NA	NA		NA	NA	NA	NA		NA	NA	NA	NA		NA	NA	NA
GGTCCTGCTCAAACGATTAGGTATGAA	NA	NA	NA	NA		NA	NA	NA	NA		NA	NA	NA	NA		NA	NA	NA	NA		NA	NA	NA	NA			NA	NA		NA		NA	NA	NA	NA		12	NA	NA	NA		NA	NA	NA	NA		NA	NA	NA
GGTCGCTCACAATGTTCGGCGCTGGCC	NA	NA	NA	NA		NA	NA	NA	NA		NA	NA	NA	NA		NA	NA	NA	NA		NA	NA	NA	NA			NA	NA		NA		45	9	NA	468		NA	NA	NA	NA		NA	NA	NA	NA		NA	NA	NA
GGTCGGATAGGGTGAATGACAGTTTAA	NA	NA	NA	NA		NA	NA	NA	NA		NA	NA	NA	NA		NA	NA	NA	NA		NA	NA	NA	NA			NA	NA		NA		NA	NA	NA	NA		NA	NA	NA	NA		NA	9	NA	NA		NA	NA	NA
GGTCTAGCGCTTATATCTCTGCGCTTG	NA	NA	NA	NA		NA	NA	NA	NA		NA	NA	NA	NA		NA	NA	NA	NA		NA	NA	NA	NA			NA	NA		NA		34	NA	NA	NA		NA	NA	NA	NA		NA	NA	NA	NA		NA	NA	NA
GGTCTGATGAACGCGTGCGGCTTCTCG	NA	NA	NA	NA		NA	NA	NA	NA		NA	NA	NA	NA		NA	NA	NA	NA		NA	NA	NA	NA			NA	NA		NA		NA	NA	NA	NA		NA	17	NA	NA		NA	NA	NA	NA		NA	NA	NA
GGTCTGCGGAGACTGACTGGGTGTGCT	NA	NA	NA	NA		NA	NA	1	NA		NA	3860	14703	NA		NA	NA	NA	NA		NA	NA	1	NA			NA	NA		NA		NA	NA	NA	NA		NA	NA	NA	NA		NA	NA	NA	NA		NA	NA	NA
GGTCTGGTATTACATGGGAAGGGTTGG	NA	NA	NA	NA		NA	NA	NA	NA		NA	NA	NA	NA		NA	NA	NA	NA		NA	NA	NA	NA			NA	NA		NA		NA	NA	NA	NA		NA	NA	NA	NA		NA	NA	NA	NA		1188	750	NA
GGTGATCCTGAAGTTACTTGATAAGTT	NA	NA	NA	NA		NA	NA	NA	NA		NA	NA	NA	NA		NA	NA	NA	NA		NA	NA	NA	NA			NA	23		NA		NA	NA	NA	NA		NA	NA	NA	NA		NA	NA	NA	NA		NA	NA	NA
GGTGCCGTTTGGAGCGGCGGCCTTATC	NA	NA	NA	NA		NA	NA	NA	NA		NA	NA	NA	NA		NA	NA	NA	NA		NA	NA	NA	NA			NA	NA		NA		NA	NA	NA	NA		NA	NA	NA	NA		NA	111	NA	NA		NA	NA	NA
GGTGCTCTTTCGTTGTGTGCGGCTGAG	NA	NA	NA	NA		NA	NA	NA	NA		NA	NA	NA	NA		NA	NA	NA	NA		NA	NA	NA	NA			NA	NA		NA		NA	NA	NA	NA		29	21	NA	408		NA	NA	NA	NA		NA	NA	NA
GGTGGACAATCTTAGGTACGCCGCTAC	NA	NA	NA	NA		NA	NA	NA	NA		NA	NA	NA	NA		NA	NA	NA	NA		NA	NA	NA	NA			NA	NA		NA		NA	NA	NA	NA		23	NA	NA	15		NA	NA	NA	NA		NA	NA	NA
GGTGGAGTTGTTTATCGTTCGGGGAGA	NA	NA	NA	NA		NA	NA	NA	NA		NA	3181	163	NA		NA	NA	NA	NA		NA	NA	NA	NA			NA	NA		NA		NA	NA	NA	NA		NA	NA	NA	NA		NA	NA	NA	NA		NA	NA	NA
GGTGGGCAAACAGGTGAAGTGAGGACG	NA	NA	NA	NA		NA	NA	NA	NA		NA	NA	NA	NA		NA	NA	NA	NA		NA	NA	NA	NA			NA	NA		NA		NA	NA	NA	NA		NA	NA	NA	NA		NA	NA	NA	NA		NA	9	NA
GGTGGGTAGGGGCGATGGAGGAGAAAC	NA	NA	NA	NA		NA	NA	NA	NA		NA	NA	NA	NA		NA	NA	NA	NA		NA	NA	NA	NA			317	127		82		NA	NA	NA	NA		NA	NA	NA	NA		NA	NA	NA	NA		NA	NA	NA
GGTGGTTGCTTATAATGGATTTTGACT	NA	NA	NA	NA		NA	NA	NA	NA		NA	NA	NA	NA		NA	NA	NA	NA		NA	NA	NA	NA			NA	NA		NA		14	NA	NA	19		NA	NA	NA	NA		NA	NA	NA	NA		NA	NA	NA
GGTGTCCACACCATATGTGAGCGCGAG	NA	NA	NA	NA		NA	NA	NA	NA		NA	NA	NA	NA		NA	15	1642	NA		NA	NA	NA	NA			NA	NA		NA		NA	NA	NA	NA		NA	NA	NA	NA		NA	NA	NA	NA		NA	NA	NA
GGTGTCGGTAGGATACACGGTTCATTG	NA	NA	NA	NA		NA	NA	NA	NA		NA	NA	NA	NA		NA	NA	NA	NA		NA	NA	NA	NA			NA	NA		NA		NA	110	NA	NA		NA	NA	NA	NA		NA	NA	NA	NA		NA	NA	NA
GGTGTCTCCAGCCACCGATCTTACAAC	NA	NA	NA	NA		NA	NA	NA	NA		NA	NA	NA	NA		NA	NA	NA	NA		NA	NA	NA	NA			NA	NA		NA		NA	NA	NA	NA		NA	NA	NA	NA		NA	157	NA	NA		NA	NA	NA
GGTGTGGGTTTCTTTTTCGCAGCGCGC	NA	NA	NA	NA		NA	NA	NA	NA		NA	NA	NA	NA		NA	NA	NA	NA		NA	NA	NA	NA			NA	77		NA		NA	NA	NA	NA		NA	NA	NA	NA		NA	NA	NA	NA		NA	NA	NA
GGTGTTAGTCAACAAGGGATTGCGACA	NA	NA	NA	NA		NA	NA	NA	NA		NA	NA	NA	NA		NA	NA	NA	NA		NA	NA	NA	NA			NA	NA		NA		NA	NA	NA	NA		NA	NA	NA	NA		NA	1	NA	NA		NA	1765	77
GGTTAACGCTAGGGTGCTCGCGTGTGC	NA	NA	NA	NA		NA	NA	NA	NA		NA	NA	NA	NA		NA	NA	NA	NA		NA	NA	NA	NA			NA	NA		NA		NA	NA	NA	NA		NA	NA	NA	NA		NA	NA	NA	NA		52	NA	NA
GGTTAAGTGTTGAGTTCTAACTAACCA	NA	NA	NA	NA		NA	NA	NA	NA		NA	NA	NA	NA		NA	NA	NA	NA		NA	NA	NA	NA			NA	NA		NA		NA	NA	NA	NA		18	NA	NA	1		NA	NA	NA	NA		NA	NA	NA
GGTTACCGCATAGGGGTCACGGCTGAG	NA	NA	NA	NA		NA	NA	NA	NA		NA	NA	NA	NA		NA	NA	NA	NA		NA	NA	NA	NA			NA	NA		NA		NA	NA	NA	NA		NA	NA	NA	NA		NA	NA	NA	NA		NA	23	NA
GGTTAGACAGTGGTCAGCTTTGGTGGT	NA	NA	NA	NA		NA	NA	NA	NA		NA	NA	NA	NA		NA	NA	NA	NA		NA	NA	NA	NA			NA	NA		1		NA	NA	NA	NA		1	NA	NA	NA		1040	3	NA	783		NA	NA	NA
GGTTAGCGTATTTTGCGCGACGGGCTC	NA	NA	NA	NA		NA	NA	NA	NA		NA	NA	NA	NA		NA	NA	NA	NA		NA	NA	NA	NA			NA	NA		NA		NA	NA	NA	NA		NA	NA	NA	NA		NA	NA	NA	NA		12	NA	NA
GGTTAGGCCGATTGTAGAGTTTCTATA	NA	NA	NA	NA		NA	NA	NA	NA		NA	NA	NA	NA		NA	NA	NA	NA		NA	NA	NA	NA			NA	NA		NA		16	1	NA	NA		NA	NA	NA	NA		NA	NA	NA	NA		NA	NA	NA
GGTTAGGGGTGACGGTTGCCTTTGTCT	NA	NA	NA	NA		NA	NA	NA	NA		NA	NA	NA	NA		NA	NA	NA	NA		NA	NA	NA	NA			NA	NA		NA		NA	NA	NA	NA		174	40	NA	162		NA	NA	NA	NA		NA	NA	NA
GGTTCGCGCTGGATAGGTTATGCGCTA	NA	1	1	NA		NA	1624	672	NA		NA	NA	NA	NA		NA	NA	NA	NA		NA	NA	NA	NA			NA	NA		NA		NA	NA	NA	NA		NA	NA	NA	NA		NA	NA	NA	NA		NA	1	NA
GGTTCGGTCGGCCGCGAGAGTGTTCGG	NA	NA	NA	NA		NA	NA	NA	NA		NA	NA	NA	NA		NA	NA	NA	NA		NA	NA	NA	NA			NA	NA		NA		NA	NA	NA	NA		NA	NA	NA	NA		NA	NA	NA	NA		50	NA	NA
GGTTGAATCGTAAGGTGAAACGTTTTC	NA	NA	NA	NA		NA	NA	NA	NA		NA	NA	NA	NA		NA	NA	NA	NA		NA	NA	NA	NA			NA	NA		NA		NA	NA	NA	NA		NA	NA	NA	2		NA	NA	NA	NA		1511	979	NA
GGTTGCAACAGGGTCGGCTCATAGGCA	NA	NA	NA	NA		NA	NA	NA	NA		NA	NA	NA	NA		NA	NA	NA	NA		NA	NA	NA	NA			NA	NA		NA		NA	NA	NA	NA		NA	1	NA	NA		NA	42	NA	NA		NA	NA	NA
GGTTGCGCGTCGTCTCGGCTAGCCCCT	NA	NA	NA	NA		NA	NA	NA	NA		NA	NA	NA	NA		NA	NA	NA	NA		NA	NA	NA	NA			NA	NA		NA		NA	NA	NA	NA		21	16	NA	NA		NA	NA	NA	NA		NA	NA	NA
GGTTGTAGTCACTTTTTTGATGAGAAC	NA	NA	NA	NA		NA	NA	NA	NA		NA	NA	NA	NA		NA	NA	NA	NA		NA	NA	NA	NA			NA	NA		NA		NA	NA	NA	NA		NA	NA	NA	NA		NA	16	NA	NA		NA	NA	NA
GGTTTACGTTCATTATCCTTGCCCAGA	NA	NA	NA	NA		NA	NA	NA	NA		NA	NA	NA	NA		NA	NA	NA	NA		NA	NA	NA	NA			NA	NA		NA		NA	NA	NA	NA		260	NA	NA	193		NA	NA	NA	NA		NA	NA	NA
GGTTTAGATGCTCGTCGGTCGGTTAGA	NA	NA	NA	NA		NA	NA	NA	NA		NA	NA	NA	NA		NA	NA	NA	NA		NA	NA	NA	NA			NA	NA		NA		NA	NA	NA	NA		25	NA	NA	21		NA	NA	NA	NA		NA	NA	NA
GGTTTAGCCCCATTGGATGACGGACAC	NA	NA	NA	NA		NA	NA	NA	NA		NA	NA	NA	NA		NA	NA	NA	NA		NA	NA	NA	NA			NA	NA		NA		NA	NA	NA	NA		NA	NA	NA	NA		8	NA	NA	NA		NA	NA	NA
GGTTTCGAATTGGAATTTAGTTAGCGT	NA	NA	NA	NA		NA	NA	NA	NA		NA	NA	NA	NA		NA	NA	NA	NA		NA	NA	NA	NA			NA	NA		NA		NA	NA	NA	NA		50	NA	NA	NA		NA	NA	NA	NA		NA	NA	NA
GGTTTCGTCTGCTGATACAGCGCCACT	NA	NA	NA	NA		NA	NA	NA	NA		NA	NA	NA	NA		NA	NA	NA	NA		NA	NA	NA	NA			NA	NA		NA		NA	NA	NA	NA		331	NA	NA	653		NA	NA	NA	1		NA	NA	NA
GGTTTTTGCACGTAATAGGAAGTCGTG	NA	NA	NA	NA		NA	NA	NA	NA		NA	NA	NA	NA		NA	NA	NA	NA		NA	NA	NA	NA			NA	NA		NA		NA	NA	NA	NA		NA	NA	NA	NA		NA	NA	NA	NA		661	2227	NA
GGTTTTTGCTGGCTAGTGGTCATATCG	NA	NA	NA	NA		NA	NA	NA	NA		NA	NA	NA	NA		NA	NA	NA	NA		NA	NA	NA	NA			NA	NA		NA		NA	NA	NA	NA		NA	NA	NA	NA		NA	NA	NA	NA		8	NA	NA
GTAAATTCCCATGAGTTCGCTAAGTTT	NA	NA	NA	NA		NA	NA	NA	NA		NA	NA	NA	NA		NA	NA	NA	NA		NA	NA	NA	NA			NA	NA		NA		NA	NA	NA	NA		NA	NA	NA	NA		NA	13	NA	NA		NA	NA	NA
GTAAGCGTTCAGAAGTGTGCTAATCAC	NA	NA	NA	NA		NA	NA	NA	NA		NA	NA	NA	NA		NA	NA	NA	NA		NA	NA	NA	NA			NA	NA		NA		NA	86	NA	NA		NA	NA	NA	NA		NA	NA	NA	NA		NA	NA	NA
GTAATTCGTCGGTTTGCGGCGCGTAGC	NA	NA	NA	NA		NA	NA	NA	NA		NA	NA	NA	NA		NA	NA	NA	NA		NA	NA	NA	NA			NA	NA		NA		1	NA	NA	NA		350	351	NA	1518		NA	NA	NA	NA		NA	NA	NA
GTACACAACCTAAGTGTTATCATACCG	NA	NA	NA	NA		NA	NA	NA	NA		NA	NA	NA	NA		NA	NA	NA	NA		NA	NA	NA	NA			NA	NA		NA		NA	NA	NA	NA		NA	NA	NA	NA		NA	NA	NA	NA		NA	9	NA
GTACACCGTGCCTTCTGGGGTCTGTAT	NA	NA	NA	NA		NA	NA	NA	NA		NA	NA	NA	NA		NA	NA	NA	NA		NA	NA	NA	NA			NA	NA		1		NA	NA	NA	NA		NA	NA	NA	NA		21	3	NA	639		NA	NA	NA
GTACAGATCTTTTCGTTATTGTGTACA	NA	NA	NA	NA		NA	NA	NA	NA		NA	NA	NA	NA		NA	NA	NA	NA		NA	NA	NA	NA			NA	NA		NA		NA	NA	NA	NA		56	NA	NA	163		NA	NA	NA	NA		NA	NA	NA
GTACCCCCCACCGGGTCTTCCGAGATG	NA	NA	NA	NA		NA	NA	NA	NA		NA	NA	NA	NA		NA	NA	NA	NA		NA	NA	NA	NA			8	NA		2		NA	NA	NA	NA		NA	NA	NA	NA		NA	NA	NA	NA		NA	NA	NA
GTACCGTCTTGAGCTATACCTCCTGCG	NA	NA	NA	NA		NA	NA	NA	NA		NA	NA	NA	NA		NA	NA	NA	NA		NA	NA	NA	NA			NA	NA		NA		NA	NA	NA	NA		149	18	NA	547		NA	NA	NA	NA		2	NA	NA
GTACGCCTCCGGGGCGTTGGGTCGCAT	NA	19	NA	NA		NA	NA	NA	NA		NA	NA	NA	NA		NA	NA	NA	NA		NA	NA	NA	NA			NA	NA		NA		NA	NA	NA	NA		NA	NA	NA	NA		NA	NA	NA	NA		NA	NA	NA
GTACGGGTATTATTGAAGATGACTGGC	NA	NA	NA	NA		NA	NA	NA	NA		NA	NA	NA	NA		NA	NA	NA	NA		NA	NA	NA	NA			120	NA		1129		NA	NA	NA	NA		NA	NA	NA	NA		NA	NA	NA	NA		NA	NA	NA
GTACTCAGGCATGTAGGTAGAAGGTTA	NA	NA	NA	NA		NA	NA	NA	NA		NA	NA	NA	NA		NA	NA	NA	NA		NA	NA	NA	NA			NA	NA		NA		NA	NA	NA	NA		NA	NA	NA	NA		NA	NA	NA	NA		69	NA	NA
GTAGACAAGTGGTTGTTTATACTTAGT	NA	NA	NA	NA		NA	NA	NA	NA		NA	NA	NA	NA		NA	NA	NA	NA		NA	NA	NA	NA			NA	NA		NA		NA	NA	NA	NA		NA	NA	NA	NA		NA	NA	NA	NA		1138	734	NA
GTAGAGCTTCCCGGTCCAGCATGAACA	NA	NA	NA	NA		NA	NA	NA	NA		NA	NA	NA	NA		NA	NA	NA	NA		NA	NA	NA	NA			NA	NA		NA		NA	NA	NA	NA		NA	23	NA	NA		NA	NA	NA	NA		NA	NA	NA
GTAGAGCTTGGTGGGGTTATGGTGCCG	NA	NA	NA	NA		NA	NA	NA	NA		NA	NA	NA	NA		NA	NA	NA	NA		NA	NA	NA	NA			NA	89		NA		NA	NA	NA	NA		NA	NA	NA	NA		NA	NA	NA	NA		NA	NA	NA
GTAGAGTCGTATGTATAGAAAGGAGGT	NA	NA	NA	NA		NA	NA	NA	NA		NA	NA	NA	NA		NA	NA	NA	NA		NA	NA	NA	NA			NA	NA		NA		23	NA	NA	NA		NA	NA	NA	NA		NA	NA	NA	NA		NA	NA	NA
GTAGGGCCTGCACAGTGCACGTTCATC	NA	NA	NA	NA		NA	NA	NA	NA		NA	NA	NA	NA		NA	NA	NA	NA		NA	NA	NA	NA			NA	NA		NA		NA	NA	NA	NA		NA	NA	NA	NA		100	NA	NA	12		NA	NA	NA
GTATATAGTGGGCATATCTCTTGGTAA	NA	NA	NA	NA		NA	NA	NA	NA		NA	NA	NA	NA		NA	NA	NA	NA		NA	NA	NA	NA			NA	NA		NA		6	NA	NA	NA		NA	NA	NA	NA		NA	NA	NA	NA		NA	NA	NA
GTATCAGAGAGCGGTTCAGGTCGGGAC	NA	NA	NA	NA		NA	NA	NA	NA		NA	NA	NA	NA		NA	NA	NA	NA		NA	NA	NA	NA			NA	NA		NA		10	NA	NA	NA		NA	NA	NA	NA		NA	NA	NA	NA		NA	NA	NA
GTATCGGGGAACTTTACTAGGCCCGCT	NA	NA	NA	NA		NA	NA	NA	NA		NA	NA	NA	NA		NA	NA	NA	NA		NA	NA	NA	NA			NA	NA		NA		NA	NA	NA	NA		NA	NA	NA	NA		NA	NA	NA	NA		NA	15	NA
GTATCTTAACAGCGGCTTGGACCAAAT	NA	NA	NA	NA		NA	NA	NA	NA		NA	NA	NA	NA		NA	NA	NA	NA		NA	NA	NA	NA			NA	NA		NA		NA	NA	NA	NA		NA	NA	NA	NA		NA	NA	NA	NA		NA	17	NA
GTATTGCTCTATTGTGTAGGATCGATC	NA	NA	NA	NA		NA	47	NA	NA		NA	NA	NA	NA		NA	NA	NA	NA		NA	NA	NA	NA			NA	NA		NA		19	NA	NA	NA		NA	NA	NA	NA		NA	NA	NA	NA		NA	NA	NA
GTATTTGCGGAGTATATGTGTTCCGAG	NA	NA	NA	NA		NA	NA	NA	NA		NA	NA	NA	NA		NA	NA	NA	NA		NA	NA	NA	NA			NA	NA		NA		NA	NA	NA	NA		NA	NA	NA	NA		NA	7	NA	NA		NA	NA	NA
GTCAAGGGACAAAATAGGCATTCGCAT	NA	NA	NA	NA		NA	NA	NA	NA		NA	NA	NA	NA		NA	NA	NA	NA		NA	NA	NA	NA			NA	NA		NA		NA	NA	NA	NA		150	90	NA	1		NA	NA	NA	NA		NA	NA	NA
GTCACGGTTATGCGCACCCTCGTGGTA	NA	NA	NA	NA		NA	NA	NA	NA		NA	NA	NA	NA		NA	NA	NA	NA		NA	NA	NA	NA			NA	NA		NA		NA	NA	NA	NA		NA	NA	NA	NA		NA	NA	NA	NA		226	NA	NA
GTCACTCCCTGGATCGTACCTGGTCGT	NA	NA	NA	NA		NA	NA	NA	NA		NA	NA	NA	NA		NA	NA	NA	NA		NA	NA	NA	NA			NA	NA		NA		NA	NA	NA	NA		NA	NA	NA	NA		NA	NA	NA	NA		138	NA	NA
GTCAGACGGAATCAGGCTTATTTCGTC	NA	NA	NA	NA		NA	NA	NA	NA		NA	NA	NA	NA		NA	70	1995	NA		NA	NA	NA	NA			NA	NA		NA		NA	NA	NA	NA		NA	NA	NA	NA		NA	NA	NA	NA		NA	NA	NA
GTCAGCCCCTGGTTGGCCGAATCGGCG	NA	NA	NA	NA		NA	NA	NA	NA		NA	NA	NA	NA		NA	NA	NA	NA		NA	NA	NA	NA			257	162		198		NA	NA	NA	NA		NA	NA	NA	NA		NA	NA	NA	NA		NA	NA	NA
GTCAGTAACCCTTGAAATTCAAACTTC	NA	NA	NA	NA		NA	NA	NA	NA		NA	NA	NA	NA		NA	NA	NA	NA		NA	NA	NA	NA			NA	NA		NA		NA	NA	NA	NA		NA	NA	NA	NA		NA	NA	NA	NA		19	57	NA
GTCATTCCGCGCCCGGTGTGATACGGC	NA	NA	NA	NA		NA	NA	NA	NA		NA	NA	NA	NA		NA	NA	NA	NA		NA	NA	NA	NA			NA	NA		693		NA	NA	NA	NA		NA	NA	NA	NA		NA	NA	NA	NA		NA	NA	NA
GTCCACCGGGCCCCACTCATACGTGTG	NA	NA	NA	NA		NA	NA	NA	NA		NA	NA	NA	NA		NA	NA	NA	NA		NA	NA	NA	NA			NA	NA		NA		NA	NA	NA	NA		NA	NA	NA	NA		NA	NA	NA	NA		11	NA	NA
GTCCAGGGCACGGACTAGTGCTGGTGA	NA	NA	NA	NA		NA	NA	NA	NA		NA	NA	NA	NA		NA	NA	NA	NA		NA	NA	NA	NA			NA	NA		NA		NA	NA	NA	NA		NA	NA	NA	NA		NA	NA	NA	NA		NA	10	NA
GTCCCTCAGTCGAACGCCTCGTTGACG	NA	NA	NA	NA		NA	NA	NA	NA		NA	NA	NA	NA		NA	NA	NA	NA		NA	NA	NA	NA			NA	NA		NA		NA	NA	NA	NA		NA	NA	NA	NA		NA	NA	NA	NA		16	NA	NA
GTCCCTCGATTGCGTGTGACTCGACCA	NA	NA	NA	NA		NA	NA	NA	NA		NA	NA	NA	NA		NA	NA	NA	NA		NA	NA	NA	NA			NA	1		NA		NA	164	NA	NA		NA	NA	NA	NA		NA	NA	NA	NA		NA	NA	NA
GTCCGAGACGAGACGTAAAATATCGCG	NA	NA	NA	NA		NA	NA	NA	NA		NA	NA	NA	NA		NA	NA	NA	NA		NA	NA	NA	NA			NA	NA		NA		NA	NA	NA	NA		NA	11	NA	NA		NA	NA	NA	NA		NA	NA	NA
GTCCGATTCGCTGACTCCCGTTGTACT	NA	NA	NA	NA		NA	NA	NA	NA		NA	NA	NA	NA		NA	NA	NA	NA		NA	NA	NA	NA			NA	51		NA		NA	NA	NA	NA		NA	NA	NA	NA		NA	NA	NA	NA		NA	NA	NA
GTCCGGCCAATCTCTTGGGTTCCGGTA	NA	NA	NA	NA		NA	NA	NA	NA		NA	NA	NA	NA		NA	NA	NA	NA		NA	NA	NA	NA			NA	30		NA		NA	NA	NA	NA		NA	NA	NA	NA		NA	NA	NA	NA		NA	NA	NA
GTCCTCGTTCCTCGCGGAAACCGGTCT	NA	NA	NA	NA		NA	NA	NA	NA		NA	NA	NA	NA		NA	NA	NA	NA		NA	NA	NA	NA			NA	NA		NA		NA	NA	NA	NA		NA	NA	NA	NA		NA	20	NA	NA		NA	NA	NA
GTCCTGAGAACCTTCATTAAGTGCTCG	NA	NA	NA	NA		NA	NA	NA	NA		NA	NA	NA	NA		NA	NA	NA	NA		NA	NA	NA	NA			NA	63		NA		NA	NA	NA	NA		NA	147	NA	NA		NA	NA	NA	NA		NA	NA	NA
GTCGACTTGCCAATTGTGTCCTCCTGA	NA	NA	NA	NA		NA	NA	NA	NA		NA	NA	NA	NA		NA	NA	NA	NA		NA	NA	NA	NA			NA	NA		NA		NA	NA	NA	NA		1293	4	NA	1143		NA	NA	NA	NA		NA	NA	NA
GTCGAGTGGTTCCAGCTCCTGGGTCTC	NA	NA	NA	NA		NA	NA	NA	NA		NA	NA	NA	NA		NA	NA	NA	NA		NA	NA	NA	NA			NA	7		NA		NA	NA	NA	NA		NA	NA	NA	NA		NA	NA	NA	NA		NA	NA	NA
GTCGCATGTCAACACTAATGCGTGTGC	NA	NA	NA	NA		NA	NA	NA	NA		NA	NA	NA	NA		NA	NA	NA	NA		NA	NA	NA	NA			NA	NA		NA		NA	NA	NA	NA		NA	NA	NA	NA		NA	NA	NA	NA		57	236	NA
GTCGCCAGGGTGTCCCTCGCGTGTCCC	NA	NA	NA	NA		NA	NA	NA	NA		NA	NA	2	NA		NA	8	5543	NA		NA	NA	NA	NA			NA	NA		NA		NA	NA	NA	NA		NA	NA	NA	NA		NA	NA	NA	NA		NA	NA	NA
GTCGCCCAATCTCAAGTCAAGGTAAGG	NA	NA	NA	NA		NA	NA	NA	NA		NA	NA	NA	NA		NA	NA	NA	NA		NA	NA	NA	NA			NA	NA		NA		NA	NA	NA	NA		NA	NA	NA	NA		NA	NA	NA	NA		NA	66	NA
GTCGCGTGTCGAGGGTCAGATGGGCAA	NA	NA	NA	NA		NA	NA	NA	NA		NA	NA	NA	NA		NA	NA	NA	NA		NA	NA	NA	NA			NA	NA		NA		NA	NA	NA	NA		1	1	NA	NA		88	300	NA	NA		NA	NA	NA
GTCGCTTCGTGAGGGTTTTATGACCTC	NA	NA	NA	NA		NA	NA	NA	NA		NA	NA	NA	NA		NA	NA	NA	NA		NA	NA	NA	NA			NA	NA		NA		1	NA	NA	18		NA	NA	NA	NA		NA	NA	NA	NA		NA	NA	NA
GTCGGACCGCGCTATTCCTGTCTTCGG	NA	NA	NA	NA		NA	NA	NA	NA		NA	NA	NA	NA		NA	NA	NA	NA		NA	NA	NA	NA			1	NA		14		NA	NA	NA	NA		NA	NA	NA	NA		NA	NA	NA	NA		NA	NA	NA
GTCGGGTATAACTGAACGTTCCCGGCC	NA	NA	NA	NA		NA	NA	NA	NA		NA	NA	NA	NA		NA	NA	NA	NA		NA	NA	NA	NA			NA	NA		NA		NA	NA	NA	NA		NA	NA	NA	NA		NA	NA	NA	1		309	13	NA
GTCGGTAATAGTGATGTGTTGTTTCCG	NA	NA	1	NA		NA	23	333	NA		NA	NA	NA	NA		NA	NA	NA	NA		NA	NA	NA	NA			NA	NA		NA		NA	NA	NA	NA		NA	NA	NA	NA		NA	NA	NA	NA		NA	NA	NA
GTCGTGCCATAGGTAGGCTTGTTGCTC	NA	NA	NA	NA		NA	NA	NA	NA		NA	NA	NA	NA		NA	NA	NA	NA		NA	NA	NA	NA			NA	NA		NA		33	NA	NA	NA		NA	NA	NA	NA		NA	NA	NA	NA		NA	NA	NA
GTCGTTTCATTCTACTTATATATAAAT	NA	NA	NA	NA		NA	NA	NA	NA		NA	NA	NA	NA		NA	NA	NA	NA		NA	NA	NA	NA			25	NA		NA		NA	NA	NA	NA		NA	NA	NA	NA		NA	NA	NA	NA		NA	NA	NA
GTCTAAGTCTAACGGTTTTGTGCCTTG	NA	NA	NA	NA		NA	NA	NA	NA		NA	NA	NA	NA		NA	NA	NA	NA		NA	NA	NA	NA			NA	NA		NA		NA	NA	NA	NA		NA	NA	NA	NA		NA	7	NA	NA		NA	NA	NA
GTCTACGAGGTTTCAGTGGTTGGCAAG	NA	NA	NA	NA		NA	NA	NA	NA		NA	NA	NA	NA		NA	NA	NA	NA		NA	NA	NA	NA			NA	NA		NA		NA	NA	NA	NA		NA	NA	NA	NA		NA	NA	NA	NA		87	106	NA
GTCTACGATGCTTCCGGCGCTTCCGGC	NA	NA	NA	NA		NA	NA	NA	NA		NA	NA	NA	NA		NA	NA	NA	NA		NA	NA	NA	NA			NA	NA		NA		NA	NA	NA	NA		NA	NA	NA	NA		NA	NA	NA	NA		NA	76	NA
GTCTATCTGCAATTTGGTCTAGGTCTT	NA	NA	NA	NA		NA	NA	NA	NA		NA	NA	NA	NA		NA	NA	NA	NA		NA	NA	NA	NA			NA	NA		NA		NA	2	NA	NA		NA	NA	NA	NA		NA	NA	NA	2		782	79	NA
GTCTCCAATTCTCTGATGCCATTTGTG	NA	NA	NA	NA		NA	NA	NA	NA		NA	NA	NA	NA		NA	NA	NA	NA		NA	NA	NA	NA			NA	NA		NA		NA	NA	NA	NA		NA	NA	NA	NA		NA	10	NA	NA		NA	NA	NA
GTCTGATAGACCGGGGTAGTGTCGTGA	NA	NA	NA	NA		NA	NA	NA	NA		NA	NA	NA	NA		NA	NA	NA	NA		NA	NA	NA	NA			468	NA		109		NA	NA	NA	NA		NA	NA	NA	NA		1	NA	NA	NA		NA	NA	NA
GTCTGATTACTCTCCTTATTCGACGGG	NA	NA	NA	NA		NA	NA	NA	NA		NA	NA	NA	NA		NA	NA	NA	NA		NA	NA	NA	NA			NA	NA		NA		NA	5	NA	NA		NA	NA	NA	NA		NA	49	NA	NA		NA	NA	NA
GTCTGGCGTCCGTCTGGGAGAGTAACG	NA	NA	NA	NA		NA	NA	NA	NA		NA	NA	NA	NA		NA	NA	NA	NA		NA	NA	NA	NA			883	10		3563		NA	NA	NA	1		NA	NA	NA	NA		NA	NA	NA	NA		NA	NA	NA
GTCTGGCTAGTTTCGAATCCCAACGTC	NA	NA	NA	NA		NA	NA	NA	NA		NA	NA	NA	NA		NA	NA	NA	NA		NA	NA	NA	NA			NA	NA		NA		NA	NA	NA	NA		NA	NA	NA	NA		NA	NA	NA	NA		58	NA	NA
GTCTGTCTTCACGGTGTCATCCCGAGC	NA	NA	NA	NA		NA	NA	NA	NA		NA	NA	NA	NA		NA	NA	NA	NA		NA	NA	NA	NA			NA	NA		NA		18	7	NA	NA		NA	NA	NA	NA		NA	NA	NA	NA		NA	NA	NA
GTCTTCTGGGAACACGGCCGGTCCACT	NA	NA	NA	NA		NA	NA	NA	NA		NA	NA	NA	NA		NA	NA	NA	NA		NA	NA	NA	NA			NA	NA		NA		7	NA	NA	60		NA	NA	NA	NA		NA	NA	NA	NA		NA	NA	NA
GTCTTGCACCCTTGATCTCCTTCCTTC	NA	NA	NA	NA		NA	NA	NA	NA		NA	NA	NA	NA		NA	NA	NA	NA		NA	NA	NA	NA			NA	NA		NA		NA	NA	NA	NA		34	NA	NA	57		NA	NA	NA	NA		NA	NA	NA
GTGACAACGGTTTATGAGCAGCCACTA	NA	NA	NA	NA		NA	NA	NA	NA		NA	NA	NA	NA		NA	NA	NA	NA		NA	NA	NA	NA			NA	NA		NA		NA	NA	NA	NA		NA	NA	NA	NA		NA	NA	NA	NA		NA	38	NA
GTGACAATTGTACTAAAGGGCCTTCCG	NA	NA	NA	NA		NA	NA	NA	NA		NA	NA	NA	NA		NA	NA	NA	NA		NA	NA	NA	NA			NA	NA		NA		NA	NA	NA	NA		NA	NA	NA	NA		NA	31	NA	NA		NA	NA	NA
GTGACCCGTTTTGTTCGAGAAACACGC	NA	NA	NA	NA		NA	NA	NA	NA		NA	NA	NA	NA		NA	NA	NA	NA		NA	NA	NA	NA			NA	NA		NA		NA	NA	NA	NA		NA	NA	NA	NA		NA	NA	NA	NA		61	NA	NA
GTGAGCAAACTAGTCAGGTGGTAAAGA	NA	NA	NA	NA		NA	NA	NA	NA		NA	NA	NA	NA		NA	NA	NA	NA		NA	NA	NA	NA			NA	NA		NA		8	NA	NA	14		NA	NA	NA	NA		NA	NA	NA	NA		NA	NA	NA
GTGAGCGTTGGCCTTGAAAAGCATTGG	NA	NA	NA	NA		NA	NA	NA	NA		NA	NA	NA	NA		NA	NA	NA	NA		NA	NA	NA	NA			NA	NA		NA		NA	NA	NA	NA		NA	NA	NA	NA		NA	NA	NA	NA		NA	163	NA
GTGAGGAAACTTAGTATTTCATGGTGG	NA	NA	NA	NA		NA	NA	NA	NA		NA	NA	NA	NA		NA	NA	NA	NA		NA	NA	NA	NA			NA	NA		NA		NA	NA	NA	NA		NA	NA	NA	NA		NA	NA	NA	NA		1375	798	NA
GTGATCGTTGGGGGCTGGCAGCAAGTT	NA	NA	NA	NA		NA	NA	NA	NA		NA	NA	NA	NA		NA	NA	NA	NA		NA	NA	NA	NA			NA	NA		NA		NA	NA	NA	NA		NA	NA	NA	NA		NA	NA	NA	NA		NA	181	NA
GTGCACAGGCTCCTGTGAGATTTGCGC	NA	NA	NA	NA		NA	NA	NA	NA		NA	NA	NA	NA		NA	NA	NA	NA		NA	NA	NA	NA			NA	NA		NA		NA	NA	NA	NA		31	NA	NA	131		NA	NA	NA	NA		NA	NA	NA
GTGCATCTTAGGAACGGACCGAGAGCG	NA	NA	NA	NA		NA	NA	NA	NA		NA	NA	NA	NA		NA	NA	NA	NA		NA	NA	NA	NA			NA	NA		NA		16	9	NA	96		NA	NA	NA	NA		NA	NA	NA	NA		NA	NA	NA
GTGCCCCGTTCCGGGTTGATGTGTTTT	NA	NA	NA	NA		NA	NA	NA	NA		NA	NA	NA	NA		NA	NA	NA	NA		NA	NA	NA	NA			NA	NA		NA		NA	NA	NA	NA		NA	NA	NA	NA		56	NA	NA	70		NA	NA	NA
GTGGACATGTTTCGTTGAAGGACATTA	NA	NA	NA	NA		NA	NA	NA	NA		NA	NA	NA	NA		NA	NA	NA	NA		NA	NA	NA	NA			NA	NA		NA		NA	NA	NA	NA		NA	NA	NA	NA		201	9	NA	94		NA	NA	NA
GTGGCCAACAGCATCAAGGCCAAGTCA	NA	NA	NA	NA		NA	NA	NA	NA		NA	NA	NA	NA		NA	NA	NA	NA		NA	NA	NA	NA			NA	14		NA		NA	NA	NA	NA		NA	NA	NA	NA		NA	NA	NA	NA		NA	NA	NA
GTGGCGCCTATACTACGGGAGCGCTCG	NA	NA	NA	NA		NA	NA	NA	NA		NA	NA	NA	NA		NA	NA	NA	NA		NA	NA	NA	NA			NA	NA		NA		NA	NA	NA	NA		NA	NA	NA	1		240	1	NA	536		1	NA	NA
GTGGGACAGACCTAGGATTGCCCCACT	NA	NA	NA	NA		NA	NA	NA	NA		NA	NA	NA	NA		NA	NA	NA	NA		NA	NA	NA	NA			NA	NA		2		2511	782	NA	8058		NA	NA	NA	NA		NA	NA	NA	NA		NA	NA	NA
GTGGGCTGGTAGCTAAGTGACACGGAT	NA	NA	NA	NA		NA	NA	NA	NA		NA	NA	NA	NA		NA	NA	NA	NA		NA	NA	NA	NA			NA	7		NA		NA	NA	NA	NA		NA	NA	NA	NA		NA	NA	NA	NA		NA	NA	NA
GTGGGGCCGGTTTGGTGTCGGTTTCTG	NA	NA	NA	NA		NA	NA	NA	NA		NA	NA	NA	NA		NA	NA	NA	NA		NA	NA	NA	NA			NA	NA		1		NA	NA	NA	NA		NA	NA	NA	NA		NA	NA	NA	NA		200	9	NA
GTGGGGGCTGAACTCATTGACTCTCAC	NA	NA	NA	NA		NA	NA	NA	NA		NA	NA	NA	NA		NA	NA	NA	NA		NA	NA	NA	NA			NA	NA		NA		NA	NA	135	NA		NA	NA	NA	NA		NA	NA	NA	NA		NA	NA	NA
GTGGTAGAACTCTTCGTGGCCCGGCCC	NA	NA	NA	NA		NA	NA	NA	NA		NA	NA	NA	NA		NA	NA	NA	NA		NA	NA	NA	NA			NA	NA		NA		NA	NA	NA	NA		NA	NA	NA	NA		NA	NA	NA	NA		25	NA	NA
GTGGTGTATGTGTGGTGCCCTACGTCG	NA	NA	NA	NA		NA	NA	NA	NA		NA	NA	NA	NA		NA	NA	NA	NA		NA	NA	NA	NA			NA	NA		NA		NA	NA	NA	NA		NA	NA	NA	NA		NA	NA	NA	NA		8	NA	NA
GTGGTTGAGCGTGGCGGTATGGACGGT	NA	NA	NA	NA		NA	NA	NA	NA		NA	NA	NA	NA		NA	NA	NA	NA		NA	NA	NA	NA			NA	NA		NA		NA	NA	NA	NA		NA	NA	NA	NA		NA	NA	NA	NA		3	208	NA
GTGGTTTTTCTGGGGTTTTGAAATCTG	NA	NA	NA	NA		NA	NA	NA	NA		NA	NA	NA	NA		NA	NA	NA	NA		NA	NA	NA	NA			NA	NA		NA		NA	NA	NA	NA		NA	NA	NA	NA		NA	NA	NA	NA		107	NA	NA
GTGTAATAAACTAACTGCGCGGGTGAG	NA	NA	NA	NA		NA	NA	NA	NA		NA	NA	NA	NA		NA	NA	NA	NA		NA	NA	NA	NA			NA	NA		NA		NA	NA	NA	NA		NA	47	NA	593		NA	NA	NA	NA		NA	NA	NA
GTGTACATCGGGTTCGTCGCCGTCCGT	NA	NA	NA	NA		NA	NA	NA	NA		NA	NA	NA	NA		NA	NA	NA	NA		NA	NA	NA	NA			NA	519		NA		NA	NA	NA	NA		NA	NA	NA	NA		NA	NA	NA	NA		NA	NA	NA
GTGTACGGTTACGCAGTTTGGGAGGTC	NA	NA	NA	NA		NA	NA	NA	NA		NA	NA	NA	NA		NA	NA	NA	NA		NA	NA	NA	NA			NA	NA		NA		NA	NA	NA	NA		NA	NA	NA	NA		NA	NA	NA	NA		50	NA	NA
GTGTAGGCGTCTCTAGAGGGGTCGCGG	NA	NA	NA	NA		NA	NA	NA	NA		NA	NA	NA	NA		NA	NA	NA	NA		NA	NA	NA	NA			NA	NA		NA		NA	NA	NA	NA		NA	NA	NA	NA		NA	NA	NA	NA		13	NA	NA
GTGTAGTTCAGCGTGTCGTAGCGGATG	NA	NA	NA	NA		NA	NA	NA	NA		NA	NA	NA	NA		NA	NA	NA	NA		NA	NA	NA	NA			NA	NA		NA		NA	NA	NA	NA		NA	NA	NA	47		NA	NA	NA	NA		NA	NA	NA
GTGTCAGTTCGAGCGTGTCTAGCGGTG	NA	NA	NA	NA		NA	NA	NA	NA		NA	NA	NA	NA		NA	NA	NA	NA		NA	NA	NA	NA			NA	NA		NA		NA	NA	NA	NA		9	NA	NA	NA		NA	NA	NA	NA		NA	NA	NA
GTGTCATCCAGTTTATATTAGGTCTTA	NA	NA	NA	NA		NA	NA	NA	NA		NA	NA	NA	NA		NA	NA	NA	NA		NA	NA	NA	NA			NA	NA		NA		NA	1	NA	NA		NA	NA	NA	NA		59	NA	NA	153		NA	NA	NA
GTGTCCAAGGTTACGCCCTAGGTCCCG	NA	NA	NA	NA		NA	NA	NA	NA		NA	NA	NA	NA		NA	NA	NA	NA		NA	NA	NA	NA			NA	1		NA		NA	NA	NA	NA		339	522	NA	254		NA	NA	NA	NA		NA	NA	NA
GTGTCGAGCCGAGGAGTGTGCTCTCGC	NA	NA	NA	NA		NA	NA	NA	NA		NA	NA	NA	NA		NA	NA	NA	NA		NA	NA	NA	NA			NA	NA		NA		NA	968	NA	NA		NA	NA	NA	NA		NA	NA	NA	NA		NA	NA	NA
GTGTCGTGCGTGTGCAGTTCACCCCGG	NA	NA	NA	NA		NA	NA	NA	NA		NA	NA	NA	NA		NA	NA	NA	NA		NA	NA	NA	NA			NA	NA		NA		NA	NA	NA	NA		NA	NA	NA	NA		NA	NA	NA	NA		766	252	5
GTGTCTCACGCACTTCTTGGTGATTCC	NA	NA	NA	NA		NA	NA	NA	NA		NA	NA	NA	NA		NA	NA	NA	NA		NA	NA	NA	NA			NA	NA		NA		NA	47	NA	NA		NA	NA	NA	NA		NA	NA	NA	NA		NA	NA	NA
GTGTCTTGAATGAAGTTCGATAGGTAG	NA	NA	NA	NA		NA	NA	NA	NA		NA	NA	NA	NA		NA	NA	NA	NA		NA	NA	NA	NA			NA	NA		1		9	242	NA	45		NA	NA	NA	NA		NA	NA	NA	NA		NA	NA	NA
GTGTCTTGATGGGCGGATGAGCCTTCG	NA	NA	NA	NA		NA	NA	NA	NA		NA	NA	NA	NA		NA	NA	NA	NA		NA	NA	NA	NA			266	51		129		NA	NA	NA	NA		NA	NA	NA	NA		NA	NA	NA	NA		NA	NA	NA
GTGTGACCCCATTCTGTAACCGAGTTT	NA	NA	NA	NA		NA	NA	NA	NA		NA	NA	NA	NA		NA	NA	NA	NA		NA	NA	NA	NA			402	NA		398		NA	NA	NA	NA		NA	NA	NA	NA		NA	NA	NA	NA		NA	NA	NA
GTGTGATGCATCGGGCTAGAAAAGGTG	NA	NA	NA	NA		NA	NA	NA	NA		NA	NA	NA	NA		NA	NA	NA	NA		NA	NA	NA	NA			NA	NA		NA		NA	NA	NA	NA		15	NA	NA	52		NA	NA	NA	NA		NA	NA	NA
GTGTGATTTTTGGCAATTAATTGTCGA	NA	NA	NA	NA		NA	NA	NA	NA		NA	NA	NA	NA		NA	NA	NA	NA		NA	NA	NA	NA			NA	NA		NA		30	NA	NA	NA		NA	NA	NA	NA		NA	NA	NA	NA		NA	NA	NA
GTGTGCCCCTTCGCGTGGTCGTATTGT	NA	NA	NA	NA		NA	NA	NA	NA		NA	NA	NA	NA		NA	NA	NA	NA		NA	NA	NA	NA			NA	NA		NA		64	NA	NA	406		NA	NA	NA	NA		NA	NA	NA	NA		NA	NA	NA
GTGTGTCTCCCCGTTGATCAAAATACG	NA	NA	NA	NA		NA	NA	NA	NA		NA	NA	NA	NA		NA	NA	NA	NA		NA	NA	NA	NA			NA	NA		NA		4	11	NA	NA		NA	NA	NA	NA		NA	NA	NA	NA		NA	NA	NA
GTGTTAGTGGAACTGTTTTCAGAGGTC	NA	NA	NA	NA		NA	NA	NA	NA		NA	NA	NA	NA		NA	NA	NA	NA		NA	NA	NA	NA			839	NA		589		NA	NA	NA	1		NA	NA	NA	NA		NA	NA	NA	NA		NA	NA	NA
GTGTTCCGGGTGATTCTCCCGTCTGCA	NA	NA	NA	NA		NA	NA	NA	NA		NA	NA	NA	NA		NA	NA	NA	NA		NA	NA	NA	NA			NA	NA		NA		173	85	NA	61		NA	NA	NA	NA		NA	NA	NA	NA		NA	NA	NA
GTGTTCTACGTGCTCCACAAATAGAGT	NA	NA	NA	NA		NA	NA	NA	NA		NA	NA	NA	NA		NA	NA	NA	NA		NA	NA	NA	NA			NA	NA		NA		NA	16	NA	NA		NA	NA	NA	NA		NA	NA	NA	NA		NA	NA	NA
GTGTTCTTTGGAACGGTTGTCGAATGA	NA	NA	NA	NA		NA	NA	NA	NA		NA	NA	NA	NA		NA	NA	NA	NA		NA	NA	NA	NA			NA	NA		NA		NA	NA	NA	NA		NA	NA	NA	NA		19	32	NA	261		NA	NA	NA
GTGTTTCGCAAATCAATGTCCGCTCCT	NA	NA	NA	NA		NA	NA	NA	NA		NA	NA	NA	NA		NA	NA	NA	NA		NA	NA	NA	NA			NA	NA		NA		335	5	NA	189		NA	NA	NA	NA		NA	NA	NA	NA		NA	NA	NA
GTGTTTCTCTCATTCGTGACGTGGGCA	NA	NA	NA	NA		NA	NA	NA	NA		NA	NA	NA	NA		NA	NA	NA	NA		NA	NA	NA	NA			NA	NA		NA		NA	1	NA	NA		8	2695	NA	1		NA	NA	NA	NA		NA	NA	NA
GTTACGCGTTCGTCACGAAGTCAGGGA	NA	NA	NA	NA		NA	NA	NA	NA		NA	NA	NA	NA		NA	NA	NA	NA		NA	NA	NA	NA			9	NA		NA		NA	NA	NA	NA		NA	NA	NA	NA		NA	NA	NA	NA		NA	NA	NA
GTTACGCTATTAATCGGCGATGCAGTT	NA	NA	NA	NA		NA	NA	NA	NA		NA	NA	NA	NA		NA	NA	NA	NA		NA	NA	NA	NA			NA	NA		NA		NA	NA	NA	NA		278	3	NA	386		NA	NA	NA	NA		NA	NA	NA
GTTAGCTCAGAGAGGAATCACCCATGT	NA	NA	NA	NA		NA	NA	NA	NA		NA	NA	NA	NA		NA	NA	NA	NA		NA	NA	NA	NA			NA	1		NA		NA	103	NA	NA		NA	NA	NA	NA		NA	NA	NA	NA		NA	NA	NA
GTTAGGTGAGTAATTCCTGCACAGTGA	NA	9	1648	NA		NA	NA	NA	NA		NA	NA	NA	NA		NA	NA	NA	NA		NA	NA	NA	NA			NA	NA		NA		NA	NA	NA	NA		NA	NA	NA	NA		NA	NA	NA	NA		NA	NA	NA
GTTAGTATTTTGTTGGAGTGCATCTAC	NA	NA	NA	NA		NA	NA	NA	NA		NA	NA	NA	NA		NA	NA	NA	NA		NA	NA	NA	NA			NA	NA		NA		NA	NA	NA	NA		NA	NA	NA	NA		7	1	NA	NA		NA	NA	NA
GTTATGGAAGAGAGGTACGAGATTCGG	NA	NA	NA	NA		NA	NA	NA	NA		NA	NA	NA	NA		NA	NA	NA	NA		NA	NA	NA	NA			NA	NA		NA		NA	NA	NA	NA		111	32	NA	NA		NA	NA	NA	NA		NA	NA	NA
GTTCAAGGGGGGGGACATGCCGTATTA	NA	NA	NA	NA		NA	2931	3965	NA		NA	NA	NA	NA		NA	NA	1	NA		NA	NA	NA	NA			NA	NA		NA		NA	NA	NA	NA		NA	NA	NA	NA		NA	NA	NA	NA		NA	NA	NA
GTTCACCGTGGCCCCGGTCTGCCCCAA	NA	NA	NA	NA		NA	NA	NA	NA		NA	NA	NA	NA		NA	NA	NA	NA		NA	NA	NA	NA			NA	NA		NA		75	2	NA	NA		NA	NA	NA	NA		NA	NA	NA	NA		NA	NA	NA
GTTCACTCAAGTTGTCCTGTGTGGTTT	NA	NA	NA	NA		NA	NA	NA	NA		NA	NA	NA	NA		NA	NA	NA	NA		NA	NA	NA	NA			NA	NA		NA		NA	NA	NA	NA		NA	NA	NA	NA		NA	NA	NA	NA		41	328	NA
GTTCCACGGACTACAGGTTCTTGCCGC	NA	NA	NA	NA		NA	NA	NA	NA		NA	NA	NA	NA		NA	NA	NA	NA		NA	NA	NA	NA			NA	NA		1		NA	NA	NA	NA		13	82	NA	109		NA	NA	NA	NA		NA	NA	NA
GTTCCGGCACGGCTGCGAAGGACCTCG	NA	NA	NA	NA		NA	NA	NA	NA		NA	NA	NA	NA		NA	NA	NA	NA		NA	NA	NA	NA			NA	NA		NA		46	5	NA	NA		NA	NA	NA	NA		NA	NA	NA	NA		NA	NA	NA
GTTCGATGTCATCAGCGCTGTCCGTGT	NA	NA	NA	NA		NA	NA	NA	NA		NA	NA	NA	NA		NA	NA	NA	NA		NA	NA	NA	NA			NA	NA		NA		6	5	NA	NA		NA	NA	NA	NA		NA	NA	NA	NA		NA	NA	NA
GTTCGCGGCTTGAAGGGCTCAGCATGT	NA	NA	NA	NA		NA	NA	NA	NA		NA	NA	NA	NA		NA	NA	NA	NA		NA	NA	NA	NA			NA	NA		NA		NA	NA	NA	NA		NA	NA	NA	NA		150	NA	NA	28		NA	NA	NA
GTTCGGACTGTTGGAGGTTGAACACGC	NA	NA	NA	NA		NA	NA	NA	NA		NA	NA	NA	NA		NA	NA	NA	NA		NA	NA	NA	NA			NA	NA		NA		42	NA	NA	111		NA	NA	NA	NA		NA	NA	NA	NA		NA	NA	NA
GTTCGTGTCTGGGGGATGATCCGTGAG	NA	NA	NA	NA		NA	NA	NA	NA		NA	NA	NA	NA		NA	NA	NA	NA		NA	NA	NA	NA			1	NA		NA		1735	1160	56	507		9	NA	NA	NA		NA	NA	NA	NA		NA	NA	NA
GTTCTAAGTCTTTGCCGGTATCTCTCC	NA	NA	NA	NA		NA	NA	NA	NA		NA	NA	NA	NA		NA	NA	NA	NA		NA	NA	NA	NA			NA	3		NA		NA	NA	NA	NA		NA	NA	NA	NA		NA	NA	NA	NA		NA	NA	NA
GTTCTTGGCTCCGGTGTGGGACGAATG	NA	NA	NA	NA		NA	NA	NA	NA		NA	NA	NA	NA		NA	NA	NA	NA		NA	NA	NA	NA			NA	NA		NA		NA	81	NA	NA		NA	NA	NA	NA		NA	NA	NA	NA		NA	NA	NA
GTTGACTCGTTGCGGCCACCTCCCCGA	NA	NA	NA	NA		NA	NA	NA	NA		NA	349	NA	NA		NA	NA	NA	NA		NA	NA	NA	NA			NA	NA		NA		NA	NA	NA	NA		NA	NA	NA	NA		NA	NA	NA	NA		NA	NA	NA
GTTGCGCTGTAAAGACGGGGGTGTGAT	NA	NA	NA	NA		NA	NA	NA	NA		NA	NA	NA	NA		NA	NA	NA	NA		NA	NA	NA	NA			NA	NA		NA		NA	NA	NA	NA		NA	NA	NA	NA		NA	8	NA	NA		NA	NA	NA
GTTGCTCTAGTCAATCGCGCGTGACTC	NA	NA	NA	NA		NA	NA	NA	NA		NA	NA	NA	NA		NA	NA	NA	NA		NA	NA	NA	NA			NA	NA		NA		NA	NA	NA	NA		NA	NA	1	NA		NA	1255	1464	NA		NA	NA	NA
GTTGGAACGGCTAGGACGATCGCGTAC	NA	NA	NA	NA		NA	NA	NA	NA		NA	NA	NA	NA		NA	NA	NA	NA		NA	NA	NA	NA			NA	NA		NA		NA	NA	NA	NA		NA	NA	NA	NA		NA	24	NA	NA		NA	NA	NA
GTTGGGCCTCTCAGAAATTTAGATCTG	NA	NA	NA	NA		NA	NA	NA	NA		NA	NA	NA	NA		NA	36	NA	NA		NA	NA	NA	NA			NA	NA		NA		NA	NA	NA	NA		NA	NA	NA	NA		NA	NA	NA	NA		NA	12	NA
GTTGTCTAATTGTAGCACGTAGGTTAG	NA	NA	NA	NA		NA	NA	NA	NA		NA	NA	NA	NA		NA	NA	NA	NA		NA	NA	NA	NA			NA	NA		NA		NA	NA	NA	NA		NA	NA	NA	NA		NA	NA	NA	NA		NA	45	NA
GTTGTTCAATTATGGGGTGGCTCATTC	NA	NA	NA	NA		NA	NA	NA	NA		NA	NA	NA	NA		NA	NA	NA	NA		NA	NA	NA	NA			NA	NA		NA		3	10	NA	NA		NA	NA	NA	NA		NA	NA	NA	NA		NA	NA	NA
GTTGTTGCGGTCGTAAAGAGACAGAGC	NA	NA	NA	NA		NA	NA	NA	NA		NA	NA	NA	NA		NA	NA	NA	NA		NA	NA	NA	NA			NA	NA		NA		NA	NA	NA	NA		NA	NA	NA	NA		15	2	NA	15		NA	NA	NA
GTTTACTACTCGCCCCGGCATGTGATA	NA	NA	NA	NA		NA	NA	NA	NA		NA	NA	NA	NA		NA	NA	NA	NA		NA	NA	NA	NA			NA	NA		NA		NA	NA	NA	NA		NA	34	NA	NA		NA	NA	NA	NA		NA	NA	NA
GTTTATGCGCTTATGCAACTGGGTCTG	NA	NA	NA	NA		NA	NA	NA	NA		NA	NA	NA	NA		NA	NA	NA	NA		NA	NA	NA	NA			NA	NA		NA		NA	NA	NA	NA		NA	NA	NA	NA		NA	204	NA	NA		NA	NA	NA
GTTTCCATCGGCTGTCATTCTTACAGG	NA	NA	NA	NA		NA	NA	NA	NA		NA	NA	NA	NA		NA	NA	NA	NA		NA	NA	NA	NA			NA	NA		NA		NA	NA	NA	NA		NA	NA	NA	NA		NA	NA	NA	NA		14	NA	NA
GTTTCGCGATTCCAGTGTACATCGGCT	NA	NA	NA	NA		NA	NA	NA	NA		NA	NA	NA	NA		NA	NA	NA	NA		NA	NA	NA	NA			NA	NA		NA		NA	175	NA	NA		NA	NA	NA	NA		NA	NA	NA	NA		NA	NA	NA
GTTTCTTTAGTCTCGGCAGTTCCGACG	NA	NA	NA	NA		NA	NA	NA	NA		NA	NA	NA	NA		NA	NA	NA	NA		NA	NA	NA	NA			NA	NA		NA		NA	NA	NA	NA		NA	NA	NA	NA		25	NA	NA	249		NA	NA	NA
GTTTGGCCGACAGGGTATTTTCCGTTA	NA	NA	NA	NA		NA	NA	NA	NA		NA	NA	NA	NA		NA	NA	NA	NA		NA	NA	NA	NA			NA	NA		NA		NA	NA	NA	NA		NA	NA	NA	NA		31	NA	NA	3		NA	NA	NA
GTTTTCCTAGGGTCCTTGCCCGTGATG	NA	NA	NA	NA		NA	NA	NA	NA		NA	NA	NA	NA		NA	NA	NA	NA		NA	NA	NA	NA			NA	NA		NA		117	NA	NA	84		NA	NA	NA	NA		NA	NA	NA	NA		NA	NA	NA
TAAAATGCCAGTAGATCGTACTCCGGA	NA	NA	NA	NA		NA	NA	NA	NA		NA	NA	NA	NA		NA	NA	NA	NA		NA	NA	NA	NA			NA	NA		1		355	69	NA	826		NA	NA	NA	NA		33	254	NA	NA		NA	NA	NA
TAAAGAGCGGGGGGATTTTGTCAAAGA	NA	NA	NA	NA		NA	NA	NA	NA		NA	NA	NA	NA		NA	NA	NA	NA		NA	NA	NA	NA			NA	NA		NA		128	235	NA	10		NA	NA	NA	NA		NA	NA	NA	NA		NA	NA	NA
TAACACGGGCACATCAATTGCTGGTGG	NA	NA	NA	NA		NA	NA	NA	NA		NA	NA	NA	NA		NA	NA	NA	NA		NA	NA	NA	NA			NA	NA		NA		NA	NA	NA	NA		NA	376	NA	NA		NA	NA	NA	NA		NA	NA	NA
TAACGGTATCGTTGACCGTAGCTGGGT	NA	NA	NA	NA		NA	NA	NA	NA		NA	NA	NA	NA		NA	NA	NA	NA		NA	NA	NA	NA			1030	111		100		NA	NA	NA	NA		NA	NA	NA	NA		NA	NA	NA	NA		NA	NA	NA
TAACTCCCCTTATTAGCTTCACTTGTG	NA	1	NA	NA		NA	NA	NA	1		6771	4901	593	8213		NA	NA	NA	1		NA	NA	NA	NA			NA	NA		NA		NA	NA	NA	NA		NA	NA	NA	NA		NA	NA	NA	NA		NA	NA	NA
TAAGAATCTTTGGGAGTTGAGCCAACA	NA	NA	NA	NA		NA	NA	NA	NA		NA	NA	NA	NA		NA	NA	NA	NA		NA	NA	NA	NA			NA	NA		NA		NA	NA	NA	1		53	44	NA	154		NA	NA	NA	NA		NA	NA	NA
TAAGCCTACCCGTCTCATGCGTTCTGG	NA	NA	NA	NA		NA	NA	NA	NA		NA	NA	NA	NA		NA	NA	NA	NA		NA	NA	NA	NA			NA	NA		NA		NA	NA	NA	NA		NA	NA	NA	1		NA	NA	NA	NA		1637	NA	NA
TAAGGATATTAAGATTCCCTTATGCAC	NA	NA	NA	NA		NA	NA	NA	NA		NA	NA	NA	NA		NA	NA	NA	NA		NA	NA	NA	NA			NA	NA		NA		NA	NA	NA	NA		NA	NA	NA	NA		NA	NA	NA	NA		NA	18	NA
TAAGGGTCAGTTTCGGTGAGCGTTCTC	NA	NA	NA	NA		NA	NA	NA	NA		NA	NA	NA	NA		NA	NA	NA	NA		NA	NA	NA	NA			NA	NA		NA		NA	NA	NA	NA		128	50	NA	953		NA	NA	NA	NA		NA	NA	NA
TAAGGTCAACTTCCTGAATGGTCCTCA	NA	NA	NA	NA		NA	NA	NA	NA		NA	NA	NA	NA		NA	NA	NA	NA		NA	NA	NA	NA			NA	NA		NA		13	NA	NA	NA		NA	NA	NA	NA		NA	NA	NA	NA		NA	NA	NA
TAATAGGATTTGAGTATCTCGCGACCG	NA	NA	NA	NA		NA	NA	NA	NA		NA	NA	NA	NA		NA	NA	NA	NA		NA	NA	NA	NA			NA	NA		1		NA	NA	NA	NA		NA	NA	NA	NA		NA	NA	NA	NA		379	54	NA
TAATAGGTCCAGCATTGGATACACGAA	NA	NA	NA	NA		NA	NA	NA	NA		NA	NA	NA	NA		NA	NA	NA	NA		NA	NA	NA	NA			NA	NA		NA		NA	NA	NA	NA		NA	NA	NA	NA		NA	NA	NA	NA		NA	10	NA
TAATATATCCCTAGCGTCGGCAATGCT	NA	NA	NA	NA		NA	NA	NA	NA		NA	NA	NA	NA		NA	NA	NA	NA		NA	NA	NA	NA			NA	NA		NA		22	182	NA	8		NA	NA	NA	NA		NA	NA	NA	NA		NA	NA	NA
TAATATCAGCTTCAGATTCAATTCGGA	NA	NA	NA	NA		NA	NA	NA	NA		NA	NA	NA	NA		NA	NA	NA	NA		NA	NA	NA	NA			NA	3		NA		NA	NA	NA	NA		NA	NA	NA	NA		NA	NA	NA	NA		NA	NA	NA
TAATCGCGAGGCTCTTCGAGTAGGTTG	NA	NA	NA	NA		NA	NA	NA	NA		NA	NA	NA	NA		NA	NA	NA	NA		NA	NA	NA	NA			NA	NA		NA		NA	NA	NA	NA		NA	NA	NA	NA		NA	NA	NA	NA		NA	10	NA
TAATTCAGTCGCCGCGAATTGGGGCGG	NA	NA	NA	NA		NA	NA	NA	NA		NA	NA	NA	NA		NA	NA	NA	NA		NA	NA	NA	NA			NA	NA		NA		NA	NA	NA	NA		106	3	NA	NA		NA	NA	NA	NA		NA	NA	NA
TACACGGAGGGGTGATGAAGAGGGTGT	NA	NA	NA	NA		NA	NA	NA	NA		NA	NA	NA	NA		NA	NA	NA	NA		NA	NA	NA	NA			NA	NA		NA		NA	NA	NA	NA		NA	NA	NA	NA		NA	12	NA	NA		NA	NA	NA
TACACGGTTGCAAAACGGAGCTTCGTC	NA	NA	NA	NA		NA	NA	NA	NA		NA	NA	NA	NA		NA	NA	NA	NA		NA	NA	NA	NA			NA	NA		NA		NA	NA	NA	NA		56	NA	NA	393		NA	NA	NA	NA		NA	NA	NA
TACAGGGGTCAGGGTGGGTATCAGGCG	NA	NA	NA	NA		NA	NA	NA	NA		NA	NA	NA	NA		NA	NA	NA	NA		NA	NA	NA	NA			NA	NA		NA		NA	NA	NA	NA		202	8	NA	1365		NA	NA	NA	NA		NA	NA	NA
TACAGTCGCTTAGCACATTTACCGTTT	NA	NA	NA	NA		NA	NA	NA	NA		NA	NA	NA	NA		NA	NA	NA	NA		NA	NA	NA	NA			NA	NA		NA		NA	NA	NA	NA		NA	NA	NA	6		497	417	NA	7238		NA	NA	NA
TACATGCAAGAGTGGGTTTAGGTTTTA	NA	NA	NA	NA		NA	NA	NA	NA		NA	NA	NA	NA		NA	NA	NA	NA		NA	NA	NA	NA			NA	NA		NA		1	4	NA	NA		NA	NA	NA	NA		NA	NA	NA	NA		NA	NA	NA
TACCGGGAGCGGAACTGTGCAGCCTTC	NA	NA	NA	NA		NA	NA	NA	NA		NA	NA	NA	NA		NA	NA	NA	NA		NA	NA	NA	NA			NA	NA		NA		NA	NA	NA	NA		NA	44	NA	NA		NA	NA	NA	NA		NA	NA	NA
TACGACACTTAATTAGTCTGATGTGAG	NA	NA	NA	NA		NA	NA	NA	NA		NA	NA	NA	NA		NA	NA	NA	NA		NA	NA	NA	NA			6	2		56		NA	NA	NA	NA		NA	NA	NA	NA		NA	NA	NA	NA		NA	NA	NA
TACGAGAAGGGCGACGGCACGCGGCTC	NA	NA	NA	NA		NA	NA	NA	NA		NA	NA	NA	NA		NA	NA	NA	NA		NA	NA	NA	NA			NA	NA		NA		NA	NA	NA	NA		NA	NA	NA	NA		NA	64	NA	NA		NA	NA	NA
TACGATCGAGCTGCCTTGACCGCCGGA	NA	NA	NA	NA		NA	NA	NA	NA		NA	NA	NA	NA		NA	NA	NA	NA		NA	NA	NA	NA			NA	NA		NA		NA	6	NA	NA		NA	NA	NA	NA		NA	NA	NA	NA		NA	NA	NA
TACGCATATGTGGCCCCCGAGGCGCGC	NA	NA	NA	NA		NA	NA	NA	NA		NA	NA	NA	NA		NA	NA	NA	NA		NA	NA	NA	NA			NA	NA		NA		NA	NA	NA	NA		NA	NA	NA	NA		NA	NA	NA	NA		58	NA	NA
TACGCGTCCTTTGTTTTCTCTTCGGAG	NA	NA	NA	NA		NA	NA	NA	NA		NA	NA	NA	NA		NA	NA	NA	NA		NA	NA	NA	NA			NA	NA		NA		NA	1	NA	NA		264	473	NA	407		NA	NA	NA	NA		NA	NA	NA
TACGTCACATTGTTTTTTAATTCTCAT	NA	NA	NA	NA		NA	NA	NA	NA		NA	NA	NA	NA		NA	NA	NA	NA		NA	NA	NA	NA			NA	NA		NA		NA	NA	NA	NA		NA	15	NA	NA		NA	NA	NA	NA		NA	NA	NA
TACTACGACGGTTGTTCTGAAGGCGTC	NA	NA	NA	NA		NA	NA	NA	NA		NA	NA	NA	NA		NA	NA	NA	NA		NA	NA	NA	NA			NA	NA		NA		NA	NA	NA	NA		NA	NA	NA	NA		NA	NA	NA	NA		16	NA	NA
TACTCCGGGGAAGAGGTTTGTGATAAA	NA	NA	NA	NA		NA	NA	NA	NA		NA	NA	NA	NA		NA	NA	NA	NA		NA	NA	NA	NA			NA	NA		NA		NA	NA	NA	NA		NA	NA	NA	NA		NA	NA	NA	NA		23	NA	NA
TACTCTGATGTGGAATGTAATACGCCT	NA	NA	NA	NA		NA	NA	NA	NA		NA	NA	NA	NA		NA	NA	NA	NA		NA	NA	NA	NA			NA	NA		NA		NA	NA	NA	NA		NA	45	NA	NA		NA	NA	NA	NA		NA	NA	NA
TACTCTTCTCTTCTTTATATGTTACGG	NA	NA	NA	NA		NA	NA	NA	NA		NA	NA	NA	NA		NA	NA	NA	NA		NA	NA	NA	NA			NA	NA		NA		NA	NA	NA	NA		NA	NA	NA	NA		NA	NA	NA	NA		NA	16	NA
TACTGGTCTAGTTGTTTTTAAAGATCC	NA	NA	NA	NA		NA	NA	NA	NA		NA	NA	NA	NA		NA	NA	NA	NA		NA	NA	NA	NA			NA	NA		NA		6	108	14	NA		NA	NA	NA	NA		NA	NA	NA	NA		NA	NA	NA
TACTGTGTTCTATGCTCCCCCGTCCTT	NA	2	NA	NA		NA	1751	452	NA		NA	NA	NA	NA		NA	NA	NA	NA		NA	NA	1	NA			NA	NA		NA		NA	NA	NA	NA		NA	NA	NA	NA		NA	NA	NA	NA		NA	NA	NA
TACTGTTAGCGTCCTCAAGGTCTTCCA	NA	NA	NA	NA		NA	NA	NA	NA		NA	NA	NA	NA		NA	NA	NA	NA		NA	NA	NA	NA			NA	NA		NA		NA	18	NA	NA		NA	NA	NA	NA		NA	NA	NA	NA		NA	NA	NA
TACTTGCCTTTTCTCGCGGAAGACAGA	NA	NA	NA	NA		NA	NA	NA	NA		NA	NA	NA	NA		NA	NA	NA	NA		NA	NA	NA	NA			NA	NA		NA		NA	NA	NA	NA		NA	NA	NA	NA		2	72	NA	NA		NA	NA	NA
TACTTGCTGTGATGGCCGGCATCTTCG	NA	NA	NA	NA		NA	NA	NA	NA		NA	NA	NA	NA		NA	NA	NA	NA		NA	NA	NA	NA			NA	NA		NA		NA	NA	NA	NA		NA	NA	NA	NA		83	134	NA	25		NA	NA	NA
TAGACATAGCTGTGGCACGTCCGTCCG	NA	NA	NA	NA		NA	NA	NA	NA		NA	NA	NA	NA		NA	NA	NA	NA		NA	NA	NA	NA			NA	NA		NA		NA	NA	NA	NA		NA	99	NA	NA		NA	NA	NA	NA		NA	2	NA
TAGATCTGGTGACGTCATTCACCAGGC	2	1	19	NA		2	2	NA	1		NA	4	2	2		3	17	4	9		27460	99331	49179	62481			NA	NA		NA		NA	NA	NA	NA		NA	NA	NA	NA		NA	NA	NA	NA		NA	NA	NA
TAGCACGCGCAGGAGAGGCTGGCCCCA	NA	NA	NA	NA		NA	NA	NA	NA		NA	NA	NA	NA		NA	NA	NA	NA		NA	NA	NA	NA			NA	NA		NA		12	7	NA	120		NA	NA	NA	NA		NA	NA	NA	NA		NA	NA	NA
TAGCCTATGTATCAGTTTAACTCTTTT	NA	NA	NA	NA		NA	NA	NA	NA		NA	NA	NA	NA		NA	NA	NA	NA		NA	NA	NA	NA			NA	NA		NA		NA	NA	NA	NA		7	30	NA	NA		NA	NA	NA	NA		NA	NA	NA
TAGCTCCAGGGGCGAATCGTGCGCGTC	NA	NA	NA	NA		NA	NA	NA	NA		NA	NA	NA	NA		NA	NA	NA	NA		NA	NA	NA	NA			NA	NA		NA		NA	NA	NA	NA		1	NA	NA	NA		NA	NA	NA	NA		1001	316	NA
TAGCTCTCCGTGGGGTCTCTGACTCAC	NA	NA	NA	NA		NA	NA	NA	NA		NA	NA	NA	NA		NA	NA	NA	NA		NA	NA	NA	NA			NA	NA		NA		95	NA	NA	76		NA	NA	NA	NA		NA	NA	NA	NA		NA	NA	NA
TAGCTGTTGGGAACATGTGGACTTGTT	NA	NA	NA	NA		NA	NA	NA	NA		NA	NA	NA	NA		NA	NA	NA	NA		NA	NA	NA	NA			1075	454		2404		NA	NA	NA	NA		NA	NA	NA	1		NA	NA	NA	NA		NA	NA	NA
TAGGCCGGCACCGTGCTTCCACTCCCT	NA	NA	NA	NA		NA	NA	NA	NA		NA	NA	NA	NA		NA	NA	NA	NA		NA	NA	NA	NA			NA	4		NA		NA	NA	NA	NA		NA	NA	NA	NA		42	NA	NA	457		NA	NA	NA
TAGGGCCCCGGTCAGCGTTGTACCATG	NA	NA	NA	NA		NA	NA	NA	NA		NA	NA	NA	NA		NA	NA	NA	NA		NA	NA	NA	NA			NA	NA		NA		NA	NA	NA	NA		NA	NA	NA	NA		NA	NA	NA	NA		NA	102	NA
TAGGGCCCTCCCCTTCACGTTCAAGGA	NA	NA	NA	NA		NA	NA	NA	NA		NA	NA	NA	NA		NA	NA	NA	NA		NA	NA	NA	NA			NA	1		NA		NA	1	NA	NA		67	1369	NA	191		NA	1	NA	NA		NA	NA	NA
TAGGGTGACTCCCAATCGGCCGGTCGC	NA	NA	NA	NA		NA	NA	NA	NA		NA	NA	NA	NA		NA	NA	NA	NA		NA	NA	NA	NA			NA	NA		NA		NA	NA	NA	NA		NA	NA	NA	NA		NA	NA	NA	22		NA	NA	NA
TAGGTGCGTCTTGGCCAGAGCCAGCAT	NA	NA	NA	NA		NA	NA	NA	NA		NA	NA	NA	NA		NA	NA	NA	NA		NA	NA	NA	NA			NA	NA		NA		NA	NA	NA	NA		NA	NA	NA	NA		NA	NA	NA	NA		1	376	NA
TAGGTGTGAGAAGAGGGGTGTTCGGGG	NA	NA	NA	NA		NA	NA	NA	NA		NA	NA	NA	NA		NA	NA	NA	NA		NA	NA	NA	NA			NA	NA		NA		117	NA	NA	641		NA	NA	NA	NA		NA	NA	NA	NA		NA	NA	NA
TAGGTTATTCTCTGAACGGTGACGGTA	NA	NA	NA	NA		NA	NA	NA	NA		NA	NA	NA	NA		NA	NA	NA	NA		NA	NA	NA	NA			NA	NA		NA		2	36	NA	1		NA	NA	NA	NA		NA	NA	NA	NA		NA	NA	NA
TAGTACGATTCCCCCTATCGCGCAGGC	NA	NA	NA	NA		NA	NA	NA	NA		NA	NA	NA	NA		NA	NA	NA	NA		NA	NA	NA	NA			NA	NA		1		582	58	NA	1137		NA	NA	NA	NA		NA	NA	NA	NA		NA	NA	NA
TAGTCAAGTCCGTCCTGTCTAGAAGCG	NA	NA	NA	NA		NA	NA	NA	NA		NA	NA	NA	NA		NA	NA	NA	NA		NA	NA	NA	NA			NA	NA		NA		NA	NA	NA	NA		21	NA	NA	NA		NA	NA	NA	NA		NA	NA	NA
TAGTCGATCGCCCGGTCGAAGAGCGCG	NA	NA	NA	NA		NA	NA	NA	NA		NA	NA	NA	NA		NA	NA	NA	NA		NA	NA	NA	NA			NA	NA		NA		NA	NA	NA	NA		NA	NA	NA	NA		13	NA	NA	30		NA	NA	NA
TAGTCTCTCGGAGGAATCACGCTTACT	NA	NA	NA	NA		NA	NA	NA	NA		NA	NA	NA	NA		NA	NA	NA	NA		NA	NA	NA	NA			NA	NA		NA		NA	NA	NA	NA		278	87	NA	126		NA	NA	NA	NA		NA	NA	NA
TAGTGCGTACAACGGTTTTTCGAAGAT	NA	NA	NA	NA		NA	NA	NA	NA		NA	NA	NA	NA		NA	NA	NA	NA		NA	NA	NA	NA			NA	NA		NA		NA	21	NA	NA		NA	NA	NA	NA		NA	NA	NA	NA		NA	NA	NA
TAGTGTTTGTCGCTTTGAGGTTTTTGT	NA	NA	NA	NA		NA	NA	NA	NA		NA	NA	NA	NA		NA	NA	NA	NA		NA	NA	NA	NA			NA	NA		NA		NA	NA	NA	NA		NA	NA	NA	NA		NA	NA	NA	NA		NA	411	NA
TAGTTAAATTTAAACGTGCGAACAGTA	NA	NA	NA	NA		NA	NA	NA	NA		NA	NA	NA	NA		NA	NA	NA	NA		NA	NA	NA	NA			NA	33		NA		NA	NA	NA	NA		NA	NA	NA	NA		NA	NA	NA	NA		NA	NA	NA
TAGTTACTGCTCGCCGACTGTTGTCAA	NA	NA	NA	NA		NA	NA	NA	NA		NA	NA	NA	NA		NA	NA	NA	NA		NA	NA	NA	NA			NA	NA		NA		NA	17	NA	NA		NA	NA	NA	NA		NA	NA	NA	NA		NA	NA	NA
TATACCCCGAACGTGGTCTTGTCGGTT	NA	NA	NA	NA		NA	NA	NA	NA		NA	NA	NA	NA		NA	NA	NA	NA		NA	NA	NA	NA			NA	NA		NA		NA	NA	NA	NA		NA	NA	NA	NA		NA	20	NA	NA		NA	NA	NA
TATATAAATGGAACTCAAGATCTTGCC	NA	NA	NA	NA		NA	NA	NA	NA		NA	NA	NA	NA		NA	NA	NA	NA		NA	NA	NA	NA			NA	NA		NA		81	64	NA	5		NA	NA	NA	NA		NA	NA	NA	NA		NA	NA	NA
TATATGCGGTGGCGACTTGGGGAGTCT	NA	18	NA	NA		NA	NA	NA	NA		NA	NA	NA	NA		NA	NA	NA	NA		NA	NA	NA	NA			NA	NA		NA		NA	NA	NA	NA		NA	NA	NA	NA		NA	NA	NA	NA		NA	NA	NA
TATCGTCGTTCCGGGGCATTCTCTAGG	NA	NA	NA	NA		NA	NA	NA	NA		NA	NA	NA	NA		NA	NA	NA	NA		NA	NA	NA	NA			NA	NA		NA		NA	NA	NA	NA		NA	14	NA	NA		NA	NA	NA	NA		NA	NA	NA
TATCGTTATGTCAAGGTGCAGGTTTAG	NA	NA	NA	NA		NA	NA	NA	NA		NA	NA	NA	NA		NA	NA	NA	NA		NA	NA	NA	NA			NA	NA		NA		1	NA	NA	NA		26	55	NA	NA		NA	NA	NA	NA		NA	NA	NA
TATCTCTTCCCAATTGATTCGCTATGG	NA	NA	NA	NA		NA	NA	NA	NA		NA	NA	1865	NA		NA	NA	NA	NA		NA	NA	NA	NA			NA	NA		NA		NA	NA	NA	NA		NA	NA	NA	NA		NA	NA	NA	NA		NA	NA	NA
TATCTGGGCAGGCTACATTACTCCGCT	NA	NA	NA	NA		NA	NA	NA	NA		NA	NA	NA	NA		NA	NA	NA	NA		NA	NA	NA	NA			NA	NA		NA		8	140	NA	NA		NA	NA	NA	NA		NA	NA	NA	NA		NA	NA	NA
TATCTGGTGCGTACATCGGGCAACGCG	NA	NA	NA	NA		NA	NA	NA	NA		NA	NA	NA	NA		NA	NA	NA	NA		NA	NA	NA	NA			NA	NA		NA		NA	NA	NA	NA		13	NA	NA	234		NA	NA	NA	1		NA	NA	NA
TATGACCATATCAGATGGTCAGCGTGT	NA	NA	NA	NA		NA	NA	NA	NA		NA	NA	NA	NA		NA	NA	NA	NA		NA	NA	NA	NA			NA	NA		NA		NA	NA	NA	NA		NA	NA	NA	NA		83	NA	NA	143		NA	NA	NA
TATGAGCTAAGCTACTGCGTGCGGCCA	NA	NA	NA	NA		NA	NA	NA	NA		NA	NA	NA	NA		NA	NA	NA	NA		NA	NA	NA	NA			NA	NA		NA		40	5	NA	169		NA	NA	NA	NA		NA	NA	NA	NA		NA	NA	NA
TATGCACTACTATGACTATGAAGTCAA	NA	NA	NA	NA		NA	NA	NA	NA		NA	NA	NA	NA		NA	NA	NA	NA		NA	NA	NA	NA			178	115		55		NA	NA	NA	NA		NA	NA	NA	NA		NA	NA	NA	NA		NA	NA	NA
TATGCCGCTTCGGACGTCGAGATCCAC	NA	NA	NA	NA		NA	NA	NA	NA		NA	NA	NA	NA		NA	NA	NA	NA		NA	NA	NA	NA			NA	NA		NA		NA	NA	NA	NA		NA	NA	NA	NA		NA	NA	NA	NA		NA	15	NA
TATGCGCAAGGGCAGACGTACGCTGAG	NA	NA	NA	NA		NA	NA	NA	NA		NA	38	NA	NA		NA	NA	NA	NA		NA	NA	NA	NA			NA	NA		NA		NA	NA	NA	NA		NA	NA	NA	NA		NA	NA	NA	NA		NA	NA	NA
TATGGGGTTGAGCACTACGAAACGTTG	NA	NA	NA	NA		NA	NA	NA	NA		NA	NA	NA	NA		NA	NA	NA	NA		NA	NA	NA	NA			NA	NA		NA		91	248	NA	2		NA	NA	NA	NA		21	NA	NA	NA		NA	NA	NA
TATGGTCGTGGGGCTTTGCGCAGTGGG	NA	NA	NA	NA		NA	NA	NA	NA		NA	NA	NA	NA		NA	NA	NA	NA		NA	NA	NA	NA			NA	NA		NA		NA	NA	NA	NA		25	NA	NA	NA		NA	NA	NA	NA		NA	NA	NA
TATGTTCTCCCTTTGTTCACTGTCGCC	NA	NA	NA	NA		NA	NA	NA	NA		NA	NA	NA	NA		NA	NA	NA	NA		NA	NA	NA	NA			NA	239		NA		NA	NA	NA	NA		NA	NA	NA	NA		NA	NA	NA	NA		NA	NA	NA
TATTCCAGTGCGCATGGATGTACTGGT	NA	NA	NA	NA		NA	NA	NA	NA		NA	NA	NA	NA		NA	NA	NA	NA		NA	NA	NA	NA			NA	NA		NA		NA	13	NA	NA		NA	NA	NA	NA		NA	NA	NA	NA		NA	NA	NA
TATTCCCTGTGGCTCGGCCATGTTGGT	NA	NA	NA	NA		NA	NA	NA	NA		NA	NA	NA	NA		NA	NA	NA	NA		NA	NA	NA	NA			NA	NA		NA		NA	NA	NA	NA		NA	NA	NA	NA		24	7	NA	126		NA	NA	NA
TATTGATGGTGTGACGGTATTCAGGAG	NA	NA	NA	NA		NA	NA	NA	NA		NA	NA	NA	NA		NA	NA	NA	NA		NA	NA	NA	NA			31	NA		NA		NA	NA	NA	NA		2	26	NA	NA		NA	NA	NA	NA		NA	NA	NA
TATTGTGGCCCTGATCGGCTATCAGGA	NA	NA	NA	NA		NA	NA	NA	NA		NA	NA	NA	NA		NA	NA	NA	NA		NA	NA	NA	NA			NA	NA		NA		NA	NA	NA	NA		8	4	NA	NA		NA	NA	NA	NA		NA	NA	NA
TATTTAGTTCTTTTACGCTATCTCGGC	NA	NA	NA	NA		NA	NA	NA	NA		NA	NA	NA	NA		NA	NA	NA	NA		NA	NA	NA	NA			NA	1		NA		11	12	NA	NA		NA	NA	NA	NA		NA	NA	NA	NA		NA	NA	NA
TATTTGATCGTTTGATTTTCGGAAGTC	NA	NA	NA	NA		NA	NA	NA	NA		NA	NA	NA	NA		NA	NA	NA	NA		NA	NA	NA	NA			18	NA		NA		NA	NA	NA	NA		NA	NA	NA	NA		NA	NA	NA	NA		NA	NA	NA
TATTTTGATTCATTTGGGTGGTGGGCA	NA	NA	NA	NA		NA	NA	NA	NA		NA	NA	NA	NA		NA	NA	NA	NA		NA	NA	NA	NA			NA	NA		NA		NA	NA	NA	NA		NA	NA	NA	NA		60	3	NA	NA		NA	NA	NA
TCAAAATTACGAGACTCAACAGACGAA	NA	NA	NA	NA		NA	NA	NA	NA		NA	NA	NA	NA		NA	NA	NA	NA		NA	NA	NA	NA			NA	NA		NA		NA	NA	NA	NA		70	NA	NA	195		NA	NA	NA	NA		NA	NA	NA
TCAACCCCACGGGGTTACCGCAACAAT	NA	NA	NA	NA		NA	NA	NA	NA		NA	NA	NA	NA		NA	NA	NA	NA		NA	NA	NA	NA			NA	NA		NA		NA	NA	NA	NA		NA	15	NA	NA		NA	NA	NA	NA		NA	NA	NA
TCAAGTCCTGTATTGACAATACTACGT	NA	NA	NA	NA		NA	NA	NA	NA		NA	NA	NA	NA		NA	NA	NA	NA		NA	NA	NA	NA			NA	NA		NA		NA	NA	NA	NA		2	NA	NA	1		2834	189	NA	1035		NA	NA	NA
TCAATAAGTGAGAGTGTCGTTTGGCTG	NA	NA	NA	NA		NA	NA	NA	NA		NA	NA	NA	NA		NA	NA	NA	NA		NA	NA	NA	NA			NA	NA		NA		2	39	NA	NA		NA	NA	NA	NA		NA	NA	NA	NA		NA	NA	NA
TCAATACTGCGTTCGTCTCTGGGGACT	NA	NA	NA	NA		NA	NA	NA	NA		NA	NA	NA	NA		NA	NA	NA	NA		NA	NA	NA	NA			NA	NA		NA		NA	NA	NA	NA		NA	NA	NA	NA		NA	369	NA	1		NA	NA	NA
TCACAATATTGATCGTTGACGTCTGTG	NA	NA	NA	NA		NA	NA	NA	NA		NA	NA	NA	NA		NA	NA	NA	NA		NA	NA	NA	NA			NA	NA		NA		NA	NA	NA	NA		NA	NA	NA	NA		NA	8	NA	NA		NA	NA	NA
TCACATGACGCTTTGTTTTTGCTACAC	NA	NA	NA	NA		NA	NA	NA	NA		NA	NA	NA	NA		NA	NA	NA	NA		NA	NA	NA	NA			NA	NA		NA		NA	NA	NA	NA		NA	NA	NA	NA		7	NA	NA	NA		NA	NA	NA
TCACCACGCTTGTGAATAGAATAATCG	NA	NA	NA	NA		NA	NA	NA	NA		NA	NA	NA	NA		NA	NA	NA	NA		NA	NA	NA	NA			NA	NA		NA		NA	NA	NA	NA		NA	NA	NA	NA		32	NA	NA	10		NA	NA	NA
TCACGCTGTTTGAGACATTTACTGGCA	NA	NA	NA	NA		NA	NA	NA	NA		NA	NA	NA	NA		NA	NA	NA	NA		NA	NA	NA	NA			NA	NA		NA		34	1	NA	NA		NA	NA	NA	NA		NA	NA	NA	NA		NA	NA	NA
TCACGTACGCACTTGAGGATTACAATG	NA	NA	NA	NA		NA	NA	NA	NA		NA	NA	NA	NA		NA	NA	NA	NA		NA	NA	NA	NA			NA	NA		NA		11	NA	NA	NA		NA	NA	NA	NA		NA	NA	NA	NA		NA	NA	NA
TCACGTTACCTGTCACGTGGAGCTATG	NA	NA	NA	NA		NA	NA	NA	NA		NA	NA	NA	NA		NA	NA	NA	NA		NA	NA	NA	NA			NA	NA		NA		NA	NA	NA	NA		NA	NA	NA	NA		NA	70	NA	NA		NA	NA	NA
TCACTACGGGGGTCCCGCCGGATGGAC	NA	NA	NA	NA		NA	NA	NA	NA		NA	451	NA	NA		NA	NA	NA	NA		NA	NA	NA	NA			NA	NA		NA		NA	NA	NA	NA		NA	NA	NA	NA		NA	NA	NA	NA		NA	NA	NA
TCAGCACTTTTGGCTATGGGTCCAGTC	NA	NA	NA	NA		NA	NA	NA	NA		NA	NA	NA	NA		NA	NA	NA	NA		NA	NA	NA	NA			NA	NA		NA		NA	NA	NA	NA		NA	NA	NA	NA		NA	NA	NA	NA		350	110	NA
TCAGCGCTTCGCCTTCCGGTCATACGA	NA	73	NA	NA		NA	NA	NA	NA		NA	NA	NA	NA		NA	NA	NA	NA		NA	NA	NA	NA			NA	NA		NA		NA	NA	NA	NA		NA	NA	NA	NA		NA	NA	NA	NA		NA	NA	NA
TCAGGCACCTATATCATGTAGAGACTA	NA	NA	NA	NA		NA	NA	NA	NA		NA	NA	NA	NA		NA	NA	NA	NA		NA	NA	NA	NA			NA	NA		NA		NA	NA	NA	NA		NA	NA	NA	NA		NA	NA	NA	NA		NA	19	NA
TCAGGCTATGTAATCGGTAGCGTAAGA	NA	NA	NA	NA		NA	NA	NA	NA		NA	NA	NA	NA		NA	NA	NA	NA		NA	NA	NA	NA			NA	NA		NA		NA	NA	NA	NA		NA	NA	NA	1		258	3	NA	1681		NA	NA	NA
TCATAATCTGTTGAAGAGCGAGTCCCC	NA	NA	NA	NA		NA	NA	NA	NA		NA	NA	NA	NA		NA	NA	NA	NA		NA	NA	NA	NA			NA	NA		NA		NA	NA	NA	NA		NA	NA	NA	NA		NA	12	NA	NA		NA	31	NA
TCATGACCCGCAGGAGATCGTTAGACC	NA	NA	NA	NA		NA	NA	NA	NA		NA	NA	NA	NA		NA	NA	NA	NA		NA	NA	NA	NA			NA	NA		NA		12	NA	NA	NA		NA	NA	NA	NA		NA	NA	NA	NA		NA	NA	NA
TCATGACGCGATGCGTCGTTTTGTGCG	5	12	4	11		22471	51465	10988	31728		NA	1	6	2		NA	1	NA	1		1	3	NA	1			NA	NA		NA		NA	NA	NA	NA		NA	NA	NA	NA		NA	NA	NA	3		NA	NA	NA
TCATGGGACCACTTGGCACCTCGCGCG	NA	NA	NA	NA		NA	NA	NA	NA		NA	NA	NA	NA		NA	NA	NA	NA		NA	NA	NA	NA			23	27		6		NA	NA	NA	NA		NA	NA	NA	NA		NA	NA	NA	NA		NA	NA	NA
TCATGGTTGACTGGCTCAGATGATTTC	NA	NA	NA	NA		NA	NA	NA	NA		NA	NA	NA	NA		NA	NA	NA	NA		NA	NA	NA	NA			NA	68		NA		NA	NA	NA	NA		NA	NA	NA	NA		NA	NA	NA	NA		NA	NA	NA
TCCACATTATAAGTCATTCCATAGTTC	NA	NA	NA	NA		NA	NA	NA	NA		NA	NA	NA	NA		NA	NA	NA	NA		NA	NA	NA	NA			NA	NA		NA		NA	NA	NA	NA		224	NA	NA	2		NA	NA	NA	NA		NA	NA	NA
TCCAGTGCCACATCAGGTTCAGCCTGG	NA	NA	NA	NA		NA	NA	NA	NA		NA	NA	NA	NA		NA	NA	NA	NA		NA	NA	NA	NA			NA	NA		1		19	20	NA	139		NA	NA	NA	NA		NA	NA	NA	NA		NA	NA	NA
TCCCAATTTGACGCCAAGGCGTGGGCA	NA	NA	NA	NA		NA	NA	NA	NA		NA	NA	NA	NA		NA	NA	NA	NA		NA	NA	NA	NA			NA	NA		NA		NA	NA	NA	NA		NA	NA	NA	NA		90	NA	NA	280		NA	NA	NA
TCCCCCTTAGCATCACAAACGGGTGGT	NA	NA	NA	NA		NA	NA	NA	NA		NA	NA	NA	NA		NA	NA	NA	NA		NA	NA	NA	NA			48	NA		19		NA	NA	NA	NA		NA	NA	NA	NA		NA	NA	NA	NA		NA	NA	NA
TCCCCTGTCGGTGGATCACTCGTGATG	NA	NA	NA	NA		NA	NA	NA	NA		NA	NA	NA	NA		NA	NA	NA	NA		NA	NA	NA	NA			NA	NA		NA		NA	NA	NA	NA		NA	NA	NA	NA		NA	16	NA	NA		NA	NA	NA
TCCCGAAACGTGATCATTTTAGCTTGC	NA	NA	NA	NA		NA	NA	NA	NA		NA	NA	NA	NA		NA	NA	NA	NA		NA	NA	NA	NA			NA	NA		NA		NA	147	NA	NA		NA	NA	NA	NA		NA	NA	NA	NA		NA	NA	NA
TCCCGGGTTCCACACATTACCTACCAT	NA	NA	NA	NA		NA	NA	NA	NA		NA	NA	NA	NA		NA	NA	NA	NA		NA	NA	NA	NA			1	122		NA		190	413	NA	196		NA	NA	NA	NA		NA	NA	NA	NA		NA	NA	NA
TCCCTCGGAGACGTCTGCCCGTCCCCG	NA	NA	NA	NA		NA	NA	NA	NA		NA	NA	NA	NA		NA	NA	NA	NA		NA	NA	NA	NA			NA	NA		NA		NA	NA	NA	NA		NA	15	NA	NA		NA	NA	NA	NA		NA	NA	NA
TCCCTGAGTCCCGGCAAAGTATCTGGA	NA	NA	NA	NA		NA	NA	NA	NA		NA	NA	NA	NA		NA	NA	NA	NA		NA	NA	NA	NA			NA	NA		NA		NA	NA	NA	NA		NA	NA	NA	NA		NA	NA	NA	NA		346	176	NA
TCCCTTGGGCCTCGTTGCGACACCCGT	NA	NA	NA	NA		NA	NA	NA	NA		NA	NA	NA	NA		NA	NA	NA	NA		NA	NA	NA	NA			NA	NA		NA		2	NA	NA	49		NA	NA	NA	NA		NA	NA	NA	NA		NA	NA	NA
TCCGCACGTAGGAGTGATGCAGAGGAC	NA	NA	NA	NA		NA	NA	NA	NA		NA	NA	NA	NA		NA	NA	NA	NA		NA	NA	NA	NA			NA	NA		NA		NA	43	NA	NA		NA	NA	NA	NA		NA	NA	NA	NA		NA	NA	NA
TCCGCTCCGGGCGGTCCGCGAATATCT	NA	NA	NA	NA		NA	NA	NA	NA		NA	NA	NA	NA		NA	NA	NA	NA		NA	NA	NA	NA			NA	NA		NA		NA	30	NA	NA		NA	NA	NA	NA		NA	NA	NA	NA		NA	NA	NA
TCCGGGACGCGAAGGGGCTCCTCTCCC	NA	NA	NA	NA		NA	NA	NA	NA		NA	NA	NA	NA		NA	NA	NA	NA		NA	NA	NA	NA			NA	NA		NA		NA	NA	NA	62		NA	NA	NA	NA		NA	NA	NA	NA		NA	NA	NA
TCCGGGGGTCTTCCGTGCTCAGTAGCC	NA	NA	NA	NA		NA	NA	NA	NA		NA	NA	NA	NA		NA	NA	NA	NA		NA	NA	NA	NA			NA	NA		NA		NA	5	NA	NA		NA	NA	NA	NA		NA	NA	NA	NA		NA	NA	NA
TCCGGTGATAAAGCTAGGATTCGCCGG	NA	NA	NA	NA		NA	NA	NA	NA		NA	NA	NA	NA		NA	NA	NA	NA		NA	NA	NA	NA			NA	NA		NA		NA	NA	NA	NA		NA	NA	NA	NA		NA	NA	NA	NA		NA	214	NA
TCCGTCCGCGCGCTGCTTCTTGTGAGT	NA	NA	NA	NA		NA	NA	NA	NA		NA	NA	NA	NA		NA	NA	NA	NA		NA	NA	NA	NA			NA	NA		NA		NA	13	NA	NA		NA	NA	NA	NA		NA	NA	NA	NA		NA	NA	NA
TCCGTCGCCCCGCGCGGTGTTTTCGCG	NA	NA	NA	NA		NA	NA	NA	NA		NA	NA	NA	NA		NA	NA	NA	NA		NA	NA	NA	NA			NA	NA		1		255	195	NA	222		NA	NA	NA	NA		NA	NA	NA	NA		NA	NA	NA
TCCGTCGTATCCATAAAACTGCATGGT	NA	NA	NA	NA		NA	NA	NA	NA		NA	NA	NA	NA		NA	NA	NA	NA		NA	NA	NA	NA			99	8		534		NA	NA	NA	NA		NA	NA	NA	NA		NA	NA	NA	NA		NA	NA	NA
TCCGTCTAGGCTAAGGCTATGGAATCG	NA	NA	NA	NA		NA	NA	NA	NA		NA	NA	NA	NA		NA	NA	NA	NA		NA	NA	NA	NA			NA	NA		NA		42	30	NA	182		NA	NA	NA	NA		NA	NA	NA	NA		NA	NA	NA
TCCGTCTCCAGTTGAGGTGGTTTTATT	NA	NA	NA	NA		NA	NA	NA	NA		NA	NA	NA	NA		NA	NA	NA	NA		NA	NA	NA	NA			NA	NA		NA		NA	NA	NA	NA		NA	NA	NA	NA		NA	NA	NA	NA		NA	11	NA
TCCGTGTTAAAATGGCCAGGGGCTGAC	NA	NA	NA	NA		NA	NA	NA	NA		NA	NA	NA	NA		NA	NA	NA	NA		NA	NA	NA	NA			NA	NA		NA		NA	NA	NA	NA		65	NA	NA	56		NA	NA	NA	NA		NA	NA	NA
TCCTCAGCCTCGTAAGTACCCGTGCTT	NA	NA	NA	NA		NA	NA	NA	NA		NA	NA	NA	NA		NA	NA	NA	NA		NA	NA	NA	NA			NA	NA		NA		17	NA	NA	NA		NA	NA	NA	NA		NA	NA	NA	NA		NA	NA	NA
TCCTCTTTCGTTTGGGTTGCTGAATCA	NA	62	NA	NA		NA	NA	NA	NA		NA	NA	NA	NA		NA	NA	NA	NA		NA	NA	NA	NA			NA	NA		NA		NA	NA	NA	NA		NA	NA	NA	NA		NA	NA	NA	NA		NA	NA	NA
TCCTGCAATGTCATCGGGCACGGTGTT	NA	NA	NA	NA		NA	NA	NA	NA		NA	NA	NA	NA		NA	NA	NA	NA		NA	NA	NA	NA			NA	3		NA		NA	NA	NA	NA		31	2	NA	NA		NA	NA	NA	NA		NA	NA	NA
TCCTGGATTTCATGCTCAGTTTTGTCA	NA	NA	NA	NA		NA	NA	NA	NA		NA	NA	NA	NA		NA	NA	NA	NA		NA	NA	NA	NA			NA	NA		NA		NA	NA	NA	NA		NA	NA	NA	NA		NA	NA	NA	NA		169	NA	NA
TCCTGGTTTGACGGGGTTTGTTTGGGG	NA	NA	NA	NA		NA	NA	NA	NA		NA	NA	NA	NA		NA	NA	NA	NA		NA	NA	NA	NA			NA	NA		NA		NA	NA	NA	NA		NA	NA	NA	NA		NA	NA	NA	NA		NA	10	NA
TCCTTATCCCTTGGCCTGTTAGATGCA	NA	NA	NA	NA		NA	NA	NA	NA		NA	NA	NA	NA		NA	NA	NA	NA		NA	NA	NA	NA			NA	NA		NA		NA	NA	NA	NA		NA	24	NA	NA		NA	NA	NA	NA		NA	NA	NA
TCCTTCAGCCTGGGATGTGTTTTGGAT	NA	NA	NA	NA		NA	NA	NA	NA		NA	NA	NA	NA		NA	NA	NA	NA		NA	NA	NA	NA			NA	NA		NA		NA	NA	NA	NA		NA	NA	NA	NA		NA	NA	NA	NA		110	NA	NA
TCGACCGGGATTGGGCACCGCCCTCGG	NA	NA	NA	NA		NA	NA	NA	NA		NA	NA	NA	NA		NA	NA	NA	NA		NA	NA	NA	NA			106	NA		1		NA	NA	NA	NA		NA	NA	NA	NA		NA	NA	NA	NA		NA	NA	NA
TCGACCTGCTCACCTTCTTTTGTCGCT	NA	NA	NA	NA		NA	NA	NA	NA		NA	NA	NA	NA		NA	NA	NA	NA		NA	NA	NA	NA			NA	NA		NA		NA	NA	NA	NA		NA	NA	NA	26		NA	NA	NA	NA		NA	NA	NA
TCGACGATGCTACAATTTAGGCCCGGT	NA	NA	NA	NA		NA	NA	NA	NA		NA	NA	NA	NA		NA	NA	NA	NA		NA	NA	NA	NA			NA	NA		NA		NA	NA	NA	NA		NA	NA	NA	NA		NA	7	NA	NA		NA	NA	NA
TCGAGGCGTCAAGACCTATTTGCGCGG	NA	NA	NA	NA		NA	NA	NA	NA		NA	NA	NA	NA		NA	NA	NA	NA		NA	NA	NA	NA			85	NA		3		NA	NA	NA	NA		NA	NA	NA	NA		NA	NA	NA	NA		NA	NA	NA
TCGAGGGGCACTTGGTTCTTGTGTTGA	NA	NA	NA	NA		NA	NA	NA	NA		NA	NA	NA	NA		NA	NA	NA	NA		NA	NA	NA	NA			NA	NA		NA		NA	NA	NA	NA		NA	NA	NA	NA		7	NA	NA	269		NA	NA	NA
TCGATATAGTTTCTTTATTAGGTTCAC	NA	NA	NA	NA		NA	NA	NA	NA		NA	NA	NA	NA		NA	NA	NA	NA		NA	NA	NA	NA			82	NA		197		NA	NA	NA	NA		NA	NA	NA	NA		NA	NA	NA	NA		NA	NA	NA
TCGATGAATGACTGTCAGCGTTGTTCA	NA	4	NA	30		NA	NA	NA	NA		NA	NA	NA	NA		NA	NA	NA	NA		NA	NA	NA	1			NA	NA		NA		NA	NA	NA	NA		NA	NA	NA	NA		NA	NA	NA	NA		NA	NA	NA
TCGCAAATCCTGAGTTGGATTCTTCTA	NA	NA	NA	NA		NA	NA	NA	NA		NA	NA	NA	NA		NA	NA	NA	NA		NA	NA	NA	NA			NA	NA		NA		NA	NA	NA	NA		NA	NA	NA	NA		14	NA	NA	NA		NA	NA	NA
TCGCAGCGGTGGTTCGCAAGGCTCTTC	NA	NA	NA	NA		NA	NA	NA	NA		NA	NA	NA	NA		NA	NA	NA	NA		NA	NA	NA	NA			NA	NA		NA		NA	NA	NA	NA		NA	NA	NA	NA		40	18	NA	9		NA	NA	NA
TCGCAGTCACAGAACATTCGAAGGAAT	NA	NA	NA	NA		NA	NA	NA	NA		NA	NA	NA	NA		NA	NA	NA	NA		NA	NA	NA	NA			NA	NA		NA		NA	NA	NA	NA		NA	NA	NA	NA		NA	NA	NA	NA		66	NA	NA
TCGCCCCTTAATGTCCACGCTGGGTGG	NA	NA	NA	NA		NA	NA	NA	NA		NA	NA	NA	NA		NA	NA	NA	NA		NA	NA	NA	NA			NA	NA		NA		14	NA	NA	3		NA	NA	NA	NA		NA	NA	NA	NA		NA	NA	NA
TCGCCCGCAGCACAACACGGGTGTGTC	NA	NA	NA	NA		NA	NA	NA	NA		NA	NA	NA	NA		NA	NA	NA	NA		NA	NA	NA	NA			NA	80		NA		NA	NA	NA	NA		NA	NA	NA	NA		NA	NA	NA	NA		NA	NA	NA
TCGCGCGCTTCTCATGGTTTCAGAGCG	NA	NA	NA	NA		NA	NA	NA	NA		NA	NA	NA	NA		NA	NA	NA	NA		NA	NA	NA	NA			NA	NA		NA		NA	NA	NA	NA		NA	NA	NA	NA		NA	NA	NA	NA		NA	25	NA
TCGCGGTGTATGGTCGCCTACCGTTCC	NA	NA	NA	NA		NA	NA	NA	NA		NA	NA	NA	NA		NA	NA	NA	NA		NA	NA	NA	NA			NA	NA		NA		NA	NA	NA	NA		NA	NA	NA	NA		36	NA	NA	1		NA	NA	NA
TCGCTTTCTTCATCGATCCAGCCGTCC	NA	NA	NA	NA		NA	NA	NA	NA		NA	NA	NA	NA		NA	NA	NA	NA		NA	NA	NA	NA			NA	NA		NA		NA	NA	NA	NA		NA	NA	NA	NA		NA	NA	NA	NA		NA	15	NA
TCGGACCAGAGGGTTCGCGTCGATCTG	NA	NA	NA	NA		NA	NA	NA	NA		NA	NA	NA	NA		NA	NA	NA	NA		NA	NA	NA	NA			NA	NA		NA		NA	NA	NA	NA		NA	NA	NA	NA		NA	NA	NA	NA		309	NA	NA
TCGGAGTCGCGCAGTCTACAACGCCCT	NA	NA	NA	NA		NA	NA	NA	NA		NA	NA	NA	NA		NA	NA	NA	NA		NA	NA	NA	NA			NA	NA		NA		189	5	NA	469		NA	NA	NA	NA		NA	NA	NA	1		NA	NA	NA
TCGGCAACTGGTAGGCTTCCGTTTCTT	NA	NA	NA	NA		NA	NA	NA	NA		NA	NA	NA	NA		NA	NA	NA	NA		NA	NA	NA	NA			NA	NA		NA		NA	NA	NA	NA		NA	NA	NA	NA		NA	NA	NA	NA		NA	13	NA
TCGGCAGAGCACAGGCGCCGGAATCTG	NA	NA	NA	NA		NA	NA	NA	NA		NA	NA	NA	NA		NA	NA	NA	NA		NA	NA	NA	NA			NA	NA		NA		NA	6	NA	NA		7	NA	NA	NA		NA	NA	NA	NA		NA	NA	NA
TCGGCCTTCGATAGAGCCCTCAGCTTA	NA	NA	NA	NA		NA	NA	NA	NA		NA	NA	NA	NA		NA	NA	NA	NA		NA	NA	NA	NA			NA	14		NA		NA	NA	NA	NA		NA	NA	NA	NA		NA	NA	NA	NA		NA	NA	NA
TCGGCTCGGCCCGGGCGCCCCCCCGGC	NA	NA	NA	NA		NA	NA	NA	NA		NA	NA	NA	NA		NA	NA	NA	NA		NA	NA	NA	NA			NA	NA		NA		NA	NA	NA	NA		NA	NA	NA	NA		NA	8	NA	NA		NA	NA	NA
TCGGCTTTCGTTTGTAGTCTGCGAGAT	78	NA	NA	23		NA	NA	NA	NA		NA	NA	NA	NA		NA	NA	NA	NA		NA	NA	NA	NA			NA	NA		NA		NA	NA	NA	NA		NA	NA	NA	NA		NA	NA	NA	NA		NA	NA	NA
TCGGGAGATTGAAATCTCCGGGTTGTT	NA	NA	NA	NA		NA	NA	NA	NA		NA	NA	NA	NA		NA	NA	NA	NA		NA	NA	NA	NA			NA	NA		NA		NA	NA	NA	NA		NA	NA	NA	NA		11	NA	NA	NA		NA	NA	NA
TCGGGTGGCAACCGAGGTGTAGTAGTG	NA	NA	NA	NA		NA	NA	NA	NA		NA	NA	NA	NA		NA	NA	NA	NA		NA	NA	NA	NA			NA	NA		NA		NA	NA	NA	NA		NA	NA	NA	NA		NA	17	NA	NA		NA	NA	NA
TCGGTAAGAAATATAGTAGCAGTAGAT	NA	NA	NA	NA		NA	NA	NA	NA		NA	NA	NA	NA		NA	NA	NA	NA		NA	NA	NA	NA			NA	NA		NA		NA	99	NA	NA		NA	NA	NA	NA		NA	NA	NA	NA		NA	NA	NA
TCGGTATGTGTCTCTGCCGAGCTTGGC	NA	NA	NA	NA		NA	NA	NA	NA		NA	NA	NA	NA		NA	NA	NA	NA		NA	NA	NA	NA			NA	NA		NA		NA	NA	NA	NA		38	NA	NA	88		NA	NA	NA	NA		NA	NA	NA
TCGGTCAGTAGATTTTGGTCTATGATG	NA	NA	NA	NA		NA	NA	NA	NA		NA	NA	NA	NA		NA	NA	NA	NA		NA	NA	NA	NA			NA	NA		NA		NA	NA	NA	NA		1	NA	NA	NA		72	NA	NA	NA		NA	NA	NA
TCGGTCATGGTGGGTAGGTATGAATAT	NA	NA	NA	NA		NA	NA	NA	NA		NA	NA	NA	NA		NA	NA	NA	NA		NA	NA	NA	NA			NA	NA		NA		46	NA	NA	110		NA	NA	NA	NA		NA	NA	NA	NA		NA	NA	NA
TCGGTTATACAACTTTTCAATTGTCCT	NA	NA	NA	NA		NA	NA	NA	NA		NA	NA	NA	NA		NA	NA	NA	NA		NA	NA	NA	NA			NA	NA		NA		NA	NA	NA	1		407	24	NA	1121		NA	NA	NA	NA		NA	NA	NA
TCGTACGGGGAGGGTGACGCTTGGTCG	NA	NA	NA	NA		NA	NA	NA	NA		NA	NA	NA	NA		NA	NA	NA	NA		NA	NA	NA	NA			NA	11		NA		NA	NA	NA	NA		NA	NA	NA	NA		NA	NA	NA	NA		NA	NA	NA
TCGTATACTAACTGTTGTGGTTGTAGG	NA	NA	NA	NA		NA	NA	NA	NA		NA	NA	NA	NA		NA	NA	NA	NA		NA	NA	NA	NA			NA	NA		NA		NA	NA	NA	NA		NA	NA	NA	NA		NA	18	NA	NA		NA	NA	NA
TCGTATCCCGCACAACCAGGGAGCTCA	NA	NA	NA	NA		NA	NA	NA	NA		NA	NA	NA	NA		NA	NA	NA	NA		NA	NA	NA	NA			NA	NA		NA		NA	NA	NA	NA		NA	NA	NA	NA		NA	13	NA	NA		NA	NA	NA
TCGTATTCCGTCTAAGGGGAGCTGGTG	NA	NA	NA	NA		NA	NA	NA	NA		NA	NA	NA	NA		NA	NA	NA	NA		NA	NA	NA	NA			NA	NA		NA		NA	NA	NA	NA		NA	NA	NA	NA		NA	16	151	NA		NA	NA	1
TCGTCCATTCCATCCCGCGAAGGAGCT	NA	NA	NA	NA		NA	NA	NA	NA		NA	NA	NA	NA		NA	NA	NA	NA		NA	NA	NA	NA			21	NA		14		NA	NA	NA	NA		NA	NA	NA	NA		NA	NA	NA	NA		NA	NA	NA
TCGTCGAAAACTTGTAGTTCACATTAA	NA	NA	NA	NA		NA	NA	NA	NA		NA	NA	NA	NA		NA	NA	NA	NA		NA	NA	NA	NA			NA	NA		NA		NA	NA	NA	NA		NA	NA	NA	NA		NA	NA	NA	NA		167	NA	NA
TCGTCGTTGTTGCTCTTAAGTTCGTTC	NA	NA	NA	NA		NA	NA	NA	NA		NA	NA	NA	NA		NA	NA	NA	NA		NA	NA	NA	NA			51	14		NA		NA	NA	NA	NA		NA	NA	NA	NA		NA	NA	NA	NA		NA	NA	NA
TCGTCTACGGTCCTTTTGGGTGTGGTC	NA	NA	NA	NA		NA	NA	NA	NA		NA	NA	NA	NA		NA	NA	NA	NA		NA	NA	NA	NA			NA	NA		NA		NA	NA	NA	NA		NA	NA	NA	NA		NA	13	NA	NA		NA	NA	NA
TCGTCTACGTGGGGACTTTCCGTACGC	NA	NA	NA	NA		NA	NA	NA	NA		NA	NA	NA	NA		NA	NA	NA	NA		NA	NA	NA	NA			NA	NA		NA		NA	NA	NA	NA		383	9	NA	1220		NA	NA	NA	NA		NA	NA	NA
TCGTCTAGAACAGTTCATAGTGTTGAC	NA	NA	NA	NA		NA	NA	NA	NA		NA	NA	NA	NA		NA	NA	NA	NA		NA	NA	NA	NA			NA	NA		NA		NA	24	NA	NA		NA	NA	NA	NA		NA	NA	NA	NA		NA	NA	NA
TCGTCTTAGCTGGACTTGCTAGTCATC	NA	NA	NA	NA		NA	NA	NA	NA		NA	NA	NA	NA		NA	NA	NA	NA		NA	NA	NA	NA			NA	NA		NA		NA	NA	NA	NA		NA	NA	NA	NA		NA	75	NA	NA		NA	NA	NA
TCGTGAGCGCTGAAAACTCGTGGGATT	NA	NA	NA	NA		NA	NA	NA	NA		NA	NA	NA	NA		NA	NA	NA	NA		NA	NA	NA	NA			NA	NA		NA		22	NA	NA	NA		NA	NA	NA	NA		NA	NA	NA	NA		NA	NA	NA
TCGTGCTGGAGCGGTGTCACATAACAC	NA	NA	NA	NA		NA	NA	NA	NA		NA	NA	NA	NA		NA	NA	NA	NA		NA	NA	NA	NA			NA	NA		NA		NA	NA	NA	NA		NA	NA	NA	NA		NA	NA	NA	NA		NA	45	NA
TCGTGGGTAAGCGCGTTGATCTATGTC	NA	NA	NA	NA		NA	NA	NA	NA		NA	NA	NA	NA		NA	NA	NA	NA		NA	NA	NA	NA			NA	NA		NA		NA	NA	NA	NA		NA	NA	NA	NA		NA	NA	NA	NA		7	20	NA
TCGTGTCTCGAAAATGCTAACAAAAGT	2	NA	8	1		3441	2854	11553	1845		NA	NA	NA	1		NA	NA	1	NA		NA	NA	1	NA			NA	NA		NA		NA	NA	NA	NA		NA	NA	NA	NA		NA	NA	NA	NA		NA	NA	NA
TCGTGTCTTTCCGTGTCGGAGTTCCCG	NA	NA	NA	NA		NA	NA	NA	NA		NA	NA	NA	NA		NA	NA	NA	NA		NA	NA	NA	NA			NA	NA		NA		NA	71	NA	NA		NA	NA	NA	NA		NA	NA	NA	NA		NA	NA	NA
TCGTGTTGGGAGTGTGTTCGCAGACTC	NA	NA	NA	NA		NA	NA	NA	NA		NA	NA	NA	NA		NA	NA	NA	NA		NA	NA	NA	NA			NA	NA		1		NA	NA	NA	NA		NA	NA	NA	NA		NA	NA	NA	NA		271	4	NA
TCGTTACCCCTGGGTGTGTTCTGGCTT	NA	NA	NA	NA		NA	NA	NA	NA		NA	NA	NA	NA		NA	NA	NA	NA		NA	NA	NA	NA			NA	NA		NA		NA	NA	NA	NA		NA	NA	NA	NA		50	116	NA	10		NA	NA	NA
TCGTTATGCGTACAATCAGCACATCGC	NA	NA	NA	NA		NA	NA	NA	NA		NA	NA	NA	NA		NA	NA	NA	NA		NA	NA	NA	NA			NA	NA		NA		132	27	NA	371		NA	NA	NA	NA		NA	NA	NA	NA		NA	NA	NA
TCGTTCATGCCCTGGTAAAGCTGCTTA	NA	NA	NA	NA		NA	NA	NA	NA		NA	NA	NA	NA		NA	NA	NA	NA		NA	NA	NA	NA			NA	NA		NA		NA	NA	NA	NA		83	32	NA	112		NA	NA	NA	NA		NA	NA	NA
TCGTTCGAGTGCCCTTCCTACGGCCTT	NA	NA	NA	NA		NA	NA	NA	NA		NA	NA	NA	NA		NA	NA	NA	NA		NA	NA	NA	NA			NA	NA		NA		NA	NA	NA	NA		NA	1	NA	NA		NA	106	NA	NA		NA	NA	NA
TCGTTCTGATTGAGAAAAGGTTTCGAG	NA	NA	NA	NA		NA	NA	NA	NA		NA	NA	NA	NA		NA	NA	NA	NA		NA	NA	NA	NA			NA	NA		NA		NA	35	NA	NA		NA	NA	NA	NA		NA	NA	NA	NA		NA	NA	NA
TCTAATGGTAGTTTGAGGAAATACATC	NA	NA	NA	NA		NA	NA	NA	NA		NA	NA	NA	NA		NA	NA	NA	NA		NA	NA	NA	NA			NA	NA		NA		126	484	NA	268		NA	NA	NA	NA		NA	NA	NA	245		NA	NA	NA
TCTACCTAGCCGGTGTGCCGTCATTCC	NA	266	NA	NA		NA	NA	NA	NA		NA	NA	NA	NA		NA	NA	NA	NA		NA	NA	NA	NA			NA	NA		NA		NA	NA	NA	NA		NA	NA	NA	NA		NA	NA	NA	NA		NA	NA	NA
TCTAGTTAAACTTCGATGCGTGGTCGA	NA	NA	NA	NA		NA	NA	NA	NA		NA	NA	NA	NA		22	NA	NA	8		NA	NA	NA	NA			NA	NA		NA		NA	NA	NA	NA		NA	NA	NA	NA		NA	NA	NA	NA		NA	NA	NA
TCTCACTACTTTTGCTCGGGGAATAAC	NA	NA	NA	NA		NA	NA	NA	NA		NA	NA	NA	NA		NA	NA	NA	NA		NA	NA	NA	NA			NA	NA		NA		NA	NA	NA	NA		NA	NA	NA	NA		1	28	NA	81		NA	NA	NA
TCTCACTCACCGTTTCGCGTACTTCGT	NA	NA	NA	NA		NA	NA	NA	NA		NA	NA	NA	NA		NA	81	246	NA		NA	NA	NA	NA			NA	NA		NA		NA	NA	NA	NA		NA	NA	NA	NA		NA	NA	NA	NA		NA	NA	NA
TCTCACTGCGGTGGCTCACTATCGGAC	NA	NA	NA	NA		NA	NA	NA	NA		NA	NA	NA	NA		NA	NA	NA	NA		NA	NA	NA	NA			62	28		64		NA	NA	NA	NA		NA	NA	NA	NA		NA	NA	NA	NA		NA	NA	NA
TCTCATGCTACGCGGCAGCCGTTCCGG	NA	NA	NA	NA		NA	NA	NA	NA		NA	NA	NA	NA		NA	NA	NA	NA		NA	NA	NA	NA			NA	NA		NA		NA	NA	NA	NA		NA	18	NA	NA		NA	NA	NA	NA		NA	NA	NA
TCTCATGGTATTAACAACATCGAAAGC	NA	NA	NA	NA		NA	NA	NA	NA		NA	NA	NA	NA		NA	NA	NA	NA		201	95	NA	39			NA	NA		NA		NA	NA	NA	NA		NA	NA	NA	NA		NA	NA	NA	NA		NA	NA	NA
TCTCCTAATCTTTTAAAAGGATTTTAC	NA	NA	NA	NA		NA	NA	NA	NA		NA	NA	NA	NA		NA	NA	NA	NA		NA	NA	NA	NA			134	NA		187		NA	NA	NA	NA		NA	NA	NA	NA		NA	NA	NA	NA		NA	NA	NA
TCTCGCCGCGATTCTTCGCAATTCGTG	NA	NA	NA	NA		NA	NA	NA	NA		NA	NA	NA	NA		NA	NA	NA	NA		NA	NA	NA	NA			NA	NA		NA		NA	NA	NA	NA		NA	NA	NA	NA		749	217	NA	117		NA	NA	NA
TCTCGCTCGGTCTTCGCTCGTTGCACA	NA	NA	NA	NA		NA	NA	NA	NA		NA	NA	NA	NA		NA	NA	NA	NA		NA	NA	NA	NA			65	NA		35		NA	NA	NA	NA		NA	NA	NA	NA		NA	NA	NA	NA		NA	NA	NA
TCTCGGCACGGGAATCGCGTGACGGTT	NA	NA	NA	NA		NA	NA	NA	NA		NA	NA	NA	NA		NA	NA	NA	NA		NA	NA	NA	NA			NA	NA		NA		NA	NA	NA	NA		NA	NA	NA	NA		NA	NA	NA	NA		637	5	NA
TCTCGGGGCGTATGGGCTCATGGTCGA	NA	NA	NA	NA		NA	NA	NA	NA		NA	NA	NA	NA		NA	NA	NA	NA		NA	NA	NA	NA			8	NA		469		NA	NA	NA	NA		NA	NA	NA	NA		NA	NA	NA	NA		NA	NA	NA
TCTCGTCACGGCTTTGCAACGCGAGCG	NA	NA	NA	NA		NA	NA	NA	NA		NA	NA	NA	NA		33	NA	NA	3		NA	NA	NA	NA			NA	NA		NA		NA	NA	NA	NA		NA	NA	NA	NA		NA	NA	NA	NA		NA	NA	NA
TCTGACTCTACGGGTCTAAAGAGTTCC	NA	NA	NA	NA		NA	NA	NA	NA		NA	NA	NA	NA		NA	NA	NA	NA		NA	NA	NA	NA			NA	NA		NA		NA	NA	NA	NA		NA	544	NA	NA		NA	NA	NA	NA		NA	NA	NA
TCTGCTCGTTCTACGATAGGCCCATGT	NA	NA	NA	NA		NA	NA	NA	NA		NA	NA	NA	NA		NA	NA	NA	NA		NA	NA	NA	NA			NA	NA		NA		NA	NA	NA	NA		NA	14	NA	NA		NA	NA	NA	NA		NA	NA	NA
TCTGGTTCTGTAATATGTCGAGCCCCT	NA	NA	NA	NA		NA	NA	NA	NA		NA	NA	NA	NA		NA	NA	NA	NA		NA	NA	NA	NA			11	NA		6		NA	NA	NA	NA		NA	NA	NA	NA		NA	NA	NA	NA		NA	NA	NA
TCTGTAATGTGTACAATTCGCGCTTTC	NA	6852	6897	NA		NA	NA	NA	NA		NA	1	NA	NA		NA	2	NA	NA		NA	NA	1	NA			NA	NA		NA		NA	NA	NA	NA		NA	NA	NA	NA		NA	NA	NA	NA		NA	NA	NA
TCTGTAGGGAACACGTGCGTGGCGTCG	NA	NA	NA	NA		NA	NA	NA	NA		NA	NA	NA	NA		NA	NA	NA	NA		NA	NA	NA	NA			NA	NA		NA		NA	NA	NA	NA		NA	NA	NA	NA		NA	206	NA	NA		NA	NA	NA
TCTGTGCTTTTAAATACTGGGATCGTG	NA	NA	NA	NA		NA	NA	NA	NA		NA	NA	NA	NA		NA	NA	NA	NA		NA	NA	NA	NA			NA	1		NA		NA	NA	NA	NA		155	1646	NA	1		NA	NA	NA	NA		NA	NA	NA
TCTGTGTGTTCTATCGAGGTACCGGCA	NA	NA	NA	NA		NA	NA	NA	NA		NA	NA	NA	NA		NA	NA	NA	NA		NA	NA	NA	NA			651	NA		730		NA	NA	NA	NA		NA	NA	NA	NA		NA	NA	NA	NA		NA	NA	NA
TCTTCTTGTGGCGGAATTTCGGGGCAC	NA	NA	NA	NA		NA	NA	NA	NA		NA	NA	NA	NA		NA	NA	NA	NA		NA	NA	NA	NA			NA	NA		NA		NA	NA	NA	NA		NA	NA	NA	NA		NA	NA	NA	NA		NA	125	NA
TCTTGATTGGAACAGACATGTATACAG	NA	NA	NA	NA		NA	NA	NA	NA		NA	NA	NA	NA		NA	NA	NA	NA		NA	NA	NA	NA			NA	NA		NA		NA	NA	NA	NA		NA	14	NA	NA		NA	NA	NA	NA		NA	NA	NA
TCTTGGTTTCTGACTTCGTCCGGTCCG	NA	NA	NA	NA		NA	NA	NA	NA		NA	NA	NA	NA		NA	NA	NA	NA		NA	NA	NA	NA			NA	NA		NA		1	NA	NA	16		NA	NA	NA	NA		NA	NA	NA	NA		NA	NA	NA
TCTTGTTTTTGATGTATAAGGTGTTAA	NA	NA	NA	NA		NA	NA	NA	NA		NA	NA	NA	NA		NA	NA	NA	NA		NA	NA	NA	NA			NA	NA		NA		337	36	NA	548		NA	NA	NA	NA		NA	NA	NA	NA		NA	NA	NA
TCTTTAGGAGCGATGGTTCGGGTAAGA	NA	NA	NA	NA		NA	NA	NA	NA		NA	NA	NA	NA		NA	NA	NA	NA		NA	NA	NA	NA			NA	NA		NA		9	NA	NA	NA		NA	NA	NA	NA		NA	NA	NA	NA		NA	NA	NA
TCTTTTGGTGGACGACTAGTAGCGTCC	NA	NA	NA	NA		NA	NA	NA	NA		NA	NA	NA	NA		NA	NA	NA	NA		NA	NA	NA	NA			NA	NA		NA		NA	NA	NA	NA		NA	NA	NA	NA		5	12	NA	68		NA	NA	NA
TCTTTTTCCGCGAGGACTCGTGGGCGT	NA	NA	NA	NA		NA	NA	NA	NA		NA	NA	NA	NA		NA	NA	NA	NA		NA	NA	NA	NA			NA	NA		NA		NA	NA	NA	NA		NA	NA	NA	NA		NA	NA	NA	NA		NA	29	NA
TGAAAGCAACCGCACGTTTTATGGGGG	NA	NA	NA	NA		NA	NA	NA	NA		NA	NA	NA	NA		NA	NA	NA	NA		NA	NA	NA	NA			NA	NA		NA		2	NA	NA	228		NA	NA	NA	NA		NA	NA	NA	NA		NA	NA	NA
TGAACATAAATTCTTCCGTTCGCGGAG	NA	NA	NA	NA		NA	NA	NA	NA		NA	NA	NA	NA		NA	NA	NA	NA		NA	NA	NA	NA			NA	NA		NA		NA	NA	NA	NA		NA	NA	NA	NA		NA	NA	NA	NA		22	20	NA
TGAACATGGTTGCAATTTGCTGTGCAT	NA	NA	NA	NA		NA	NA	NA	NA		NA	NA	NA	NA		NA	NA	NA	NA		NA	NA	NA	NA			510	26		555		NA	NA	NA	NA		NA	NA	NA	NA		NA	NA	NA	NA		NA	NA	NA
TGAACGTAGATAGTTCCCAAGATGCGG	NA	NA	NA	NA		NA	NA	NA	NA		NA	NA	NA	NA		NA	NA	NA	NA		NA	NA	NA	NA			NA	NA		NA		NA	NA	NA	NA		21	10	NA	NA		417	6	NA	790		NA	NA	NA
TGAAGAATTTTGGGTCTTCCCAGCAGT	NA	NA	NA	NA		NA	NA	NA	NA		NA	NA	NA	NA		NA	NA	NA	NA		NA	NA	NA	NA			108	NA		239		NA	NA	NA	NA		NA	NA	NA	NA		NA	NA	NA	NA		NA	NA	NA
TGAAGTGCTTCATGGCCCGTTCTTCAG	NA	NA	NA	NA		NA	NA	NA	NA		NA	NA	NA	NA		NA	NA	NA	NA		NA	NA	NA	NA			NA	NA		NA		141	534	NA	513		NA	NA	NA	NA		NA	NA	NA	NA		NA	NA	NA
TGAATATTTGCTGCTATGTTCGGCTTT	NA	NA	NA	NA		NA	NA	NA	NA		NA	NA	NA	NA		NA	NA	NA	NA		NA	NA	NA	NA			NA	NA		NA		NA	NA	NA	NA		NA	NA	NA	NA		NA	NA	NA	NA		59	NA	NA
TGAATCCTAATATAATTTTTATGGTTA	NA	NA	NA	NA		NA	NA	NA	NA		NA	NA	NA	NA		NA	NA	NA	NA		NA	NA	NA	NA			67	20		3		NA	NA	NA	NA		NA	NA	NA	NA		NA	NA	NA	NA		NA	NA	NA
TGAATGCTGGTTAGCCCAAGGTAGTCG	NA	NA	NA	NA		NA	NA	NA	NA		NA	NA	NA	NA		NA	NA	NA	NA		NA	NA	NA	NA			NA	NA		NA		NA	NA	NA	NA		NA	NA	NA	NA		NA	NA	NA	NA		25	1	NA
TGAATGGTGCGTGTTTAAACCTGTTCC	NA	NA	NA	NA		NA	NA	NA	NA		NA	NA	NA	NA		NA	NA	NA	NA		NA	NA	NA	NA			NA	NA		NA		NA	NA	NA	NA		199	NA	NA	343		NA	NA	NA	NA		NA	NA	NA
TGACACGCTTCTGCCACCGTTCGTGGT	NA	NA	NA	NA		NA	NA	NA	NA		NA	NA	NA	NA		NA	NA	NA	NA		NA	NA	NA	NA			NA	NA		NA		132	NA	NA	529		NA	NA	NA	NA		NA	NA	NA	NA		NA	NA	NA
TGACATCGGAAACGGTCTAGCATCCAG	NA	NA	NA	NA		NA	NA	NA	NA		NA	NA	NA	NA		NA	NA	NA	NA		NA	NA	NA	NA			NA	20		NA		NA	NA	NA	NA		NA	NA	NA	NA		NA	NA	NA	NA		NA	NA	NA
TGACCGCTCAGAGCCGGCCTTATTGTG	NA	NA	NA	NA		NA	NA	NA	NA		NA	NA	NA	NA		NA	NA	NA	NA		NA	NA	NA	NA			NA	30		5		NA	NA	NA	NA		NA	NA	NA	NA		NA	NA	NA	NA		NA	NA	NA
TGACCTAGTCCCCTTGTTAGATGCGCA	NA	NA	NA	NA		NA	NA	NA	NA		NA	NA	NA	NA		NA	NA	NA	NA		NA	NA	NA	NA			645	255		641		NA	NA	NA	NA		NA	NA	NA	NA		NA	NA	NA	NA		NA	NA	NA
TGACGGCCCACTCGTGAGTAGTAGGAG	NA	NA	NA	NA		NA	NA	NA	NA		NA	NA	NA	NA		NA	NA	NA	NA		NA	NA	NA	NA			NA	NA		NA		NA	NA	NA	NA		8	NA	NA	NA		NA	NA	NA	NA		NA	NA	NA
TGACTTGGTTGGGCGGTTGCTGGAGCT	NA	NA	NA	NA		NA	NA	NA	NA		NA	NA	NA	NA		NA	NA	NA	NA		NA	NA	NA	NA			NA	14		NA		NA	NA	NA	NA		NA	NA	NA	NA		NA	NA	NA	NA		NA	NA	NA
TGAGAACACCGTGTCATCGTTATATTA	NA	NA	NA	NA		NA	NA	NA	NA		NA	NA	NA	NA		NA	NA	NA	NA		NA	NA	NA	NA			NA	NA		NA		67	27	NA	165		NA	NA	NA	NA		NA	NA	NA	NA		NA	NA	NA
TGAGACAATAAGTGATGGAACTCAGTG	NA	NA	NA	NA		NA	NA	NA	NA		NA	NA	NA	NA		NA	NA	NA	NA		NA	NA	NA	NA			NA	NA		NA		10	2055	NA	NA		NA	NA	NA	NA		NA	NA	NA	NA		NA	NA	NA
TGAGAGCAGGACCGACTGTTGTTCGAA	NA	NA	NA	NA		NA	NA	NA	NA		NA	NA	NA	NA		NA	NA	NA	NA		NA	NA	NA	NA			NA	NA		NA		NA	NA	NA	NA		NA	NA	NA	NA		4	9	NA	NA		NA	NA	NA
TGAGCGCGTTGCGGCTAATTGATACGT	NA	NA	NA	NA		NA	NA	NA	NA		NA	NA	NA	NA		NA	NA	NA	NA		NA	NA	NA	NA			NA	NA		NA		NA	NA	NA	NA		NA	3	NA	62		NA	NA	NA	NA		NA	NA	NA
TGAGTGAATCGGCAGATGGTGTATTTC	NA	NA	NA	NA		NA	NA	NA	NA		NA	NA	NA	NA		NA	NA	NA	NA		NA	NA	NA	NA			NA	NA		NA		NA	NA	NA	NA		NA	NA	NA	NA		NA	8	NA	NA		NA	NA	NA
TGAGTGGTAAACGGGTTTTCATCTGCG	NA	NA	NA	NA		NA	NA	NA	NA		NA	NA	NA	NA		NA	NA	NA	NA		NA	NA	NA	NA			NA	NA		NA		7	87	1	NA		NA	NA	NA	NA		NA	NA	NA	NA		3	NA	NA
TGAGTGGTCGATAACGTCAAGCCTCGC	NA	NA	NA	NA		NA	NA	NA	NA		NA	NA	NA	NA		NA	NA	NA	NA		NA	NA	NA	NA			NA	NA		NA		NA	36	NA	NA		NA	NA	NA	NA		NA	NA	NA	NA		NA	NA	NA
TGATAGTTTGTTGTTGGTCGGTGCAGA	NA	NA	NA	NA		NA	NA	NA	NA		NA	NA	NA	NA		NA	NA	NA	NA		NA	NA	NA	NA			NA	20		NA		NA	NA	NA	NA		NA	NA	NA	NA		NA	NA	NA	NA		NA	NA	NA
TGATATCCCAAGAATATCGCTGGAGCT	NA	NA	NA	NA		NA	NA	NA	NA		NA	NA	NA	NA		NA	NA	NA	NA		NA	1205	5596	NA			NA	NA		NA		14	1	NA	NA		NA	NA	NA	NA		NA	NA	NA	NA		247	NA	NA
TGATCGGACCATATACATGCGCACCCG	NA	NA	NA	NA		NA	NA	NA	NA		NA	NA	NA	NA		NA	NA	NA	NA		NA	NA	NA	NA			NA	NA		NA		NA	NA	NA	NA		NA	NA	NA	NA		NA	148	NA	NA		NA	1	NA
TGATGACACCAATCTTCTATACACACC	NA	NA	NA	NA		NA	NA	NA	NA		NA	NA	NA	NA		NA	NA	NA	NA		NA	NA	NA	NA			NA	NA		NA		54	155	NA	1		NA	NA	NA	NA		NA	NA	NA	NA		NA	NA	NA
TGATTTATGTACGTCCCGGGTGATGGC	NA	NA	NA	NA		NA	NA	NA	NA		NA	NA	NA	NA		NA	NA	NA	NA		NA	NA	NA	NA			127	45		349		NA	NA	NA	NA		NA	NA	NA	NA		NA	NA	NA	NA		NA	NA	NA
TGCAATTATCTCGCCCGTGGAACTTTG	NA	NA	NA	NA		NA	NA	NA	NA		NA	NA	NA	NA		NA	NA	NA	NA		NA	NA	NA	NA			NA	NA		NA		NA	NA	NA	NA		NA	NA	NA	NA		23	NA	NA	NA		NA	NA	NA
TGCAGGCTCCAAGGATGTAGAGGCTAT	NA	477	NA	NA		NA	NA	NA	NA		NA	NA	NA	NA		NA	NA	NA	NA		NA	NA	NA	NA			NA	NA		NA		NA	NA	NA	NA		NA	NA	NA	NA		NA	NA	NA	NA		NA	NA	NA
TGCAGGCTGGCCACTTCATCGATCCGC	NA	NA	NA	NA		NA	NA	NA	NA		NA	NA	NA	NA		NA	NA	NA	NA		NA	NA	NA	NA			NA	NA		NA		NA	23	NA	NA		NA	NA	NA	NA		NA	NA	NA	NA		NA	NA	NA
TGCATAAACTTTGTACTTTTTGGTTAG	NA	NA	NA	NA		NA	NA	NA	NA		NA	NA	NA	NA		NA	NA	NA	NA		NA	NA	NA	NA			NA	NA		NA		NA	NA	NA	NA		NA	NA	NA	NA		134	NA	NA	70		NA	NA	NA
TGCATACGAACGCTGTTAGTACAAATT	NA	NA	NA	NA		NA	NA	NA	NA		NA	NA	NA	NA		NA	NA	NA	NA		NA	NA	NA	NA			NA	NA		NA		NA	NA	NA	NA		NA	NA	NA	NA		NA	NA	NA	NA		60	NA	NA
TGCATGGTTTACCGCTTATTCATCGAT	NA	NA	NA	NA		NA	NA	NA	NA		NA	NA	NA	NA		NA	NA	NA	NA		NA	NA	NA	NA			NA	NA		NA		NA	NA	NA	NA		NA	NA	NA	NA		NA	NA	NA	NA		242	NA	NA
TGCCAACGGCTTGGGCGTCGCTCTATT	NA	NA	NA	NA		NA	NA	NA	NA		NA	NA	NA	NA		NA	NA	NA	NA		NA	NA	NA	NA			NA	NA		NA		NA	NA	NA	NA		61	NA	NA	107		NA	NA	NA	NA		NA	NA	NA
TGCCCTAGTCCGCGTACATCCTAGCCG	NA	NA	NA	NA		NA	NA	NA	NA		NA	NA	NA	NA		NA	NA	NA	NA		NA	NA	NA	NA			NA	NA		NA		79	NA	NA	NA		NA	NA	NA	NA		NA	NA	NA	NA		NA	NA	NA
TGCCTAAAACATGTGATGCGGGTTGTC	NA	NA	NA	NA		NA	NA	NA	NA		NA	NA	NA	NA		NA	NA	NA	NA		NA	NA	NA	NA			NA	NA		NA		NA	NA	NA	NA		NA	NA	NA	NA		NA	61	8	NA		NA	NA	NA
TGCCTGGCGAGTTTGAAGGACGGTCGG	51	NA	NA	61		NA	NA	NA	NA		NA	NA	NA	NA		NA	NA	NA	NA		NA	NA	NA	NA			NA	NA		NA		NA	NA	NA	NA		NA	NA	NA	NA		NA	NA	NA	NA		NA	NA	NA
TGCCTTACTTCAGGCATAAAGATACCA	NA	NA	NA	NA		NA	NA	NA	NA		NA	NA	NA	NA		NA	NA	NA	NA		NA	NA	NA	NA			NA	NA		NA		NA	10	NA	NA		NA	NA	NA	NA		NA	NA	NA	NA		NA	NA	NA
TGCGATAAGTAGGTTAGACCCGTTGGT	NA	NA	NA	NA		NA	NA	NA	NA		NA	NA	NA	NA		NA	NA	NA	NA		NA	NA	NA	NA			NA	NA		NA		1	8	NA	NA		NA	NA	NA	NA		NA	NA	NA	NA		NA	NA	NA
TGCGCACGGGTGTGACCAAACTGCGCA	NA	NA	NA	NA		NA	NA	NA	NA		NA	NA	NA	NA		NA	NA	NA	NA		NA	NA	NA	NA			NA	1		NA		NA	58	NA	NA		NA	NA	NA	NA		NA	NA	NA	NA		NA	NA	NA
TGCGCGATGTGTACGAACAGCATTCAG	NA	NA	NA	NA		NA	NA	NA	NA		NA	NA	NA	NA		NA	NA	NA	NA		NA	NA	NA	NA			NA	NA		NA		NA	NA	NA	NA		NA	NA	NA	NA		178	NA	NA	116		NA	NA	NA
TGCGTACAAGCGGTATTGGTGTTGGTG	NA	NA	NA	NA		NA	NA	NA	NA		NA	NA	NA	NA		NA	NA	NA	NA		NA	NA	NA	NA			NA	NA		NA		NA	NA	NA	NA		NA	NA	NA	NA		NA	NA	NA	NA		16	NA	NA
TGCGTGCACGCAATCGGGCGGGGAAGA	NA	NA	NA	NA		NA	NA	NA	NA		NA	480	554	NA		NA	NA	NA	NA		NA	NA	NA	NA			NA	NA		NA		NA	NA	NA	NA		NA	NA	NA	NA		NA	NA	NA	NA		NA	NA	NA
TGCTAGTCTTATATCTGTGGACTTATT	NA	NA	NA	NA		NA	NA	NA	NA		NA	NA	NA	NA		NA	NA	NA	NA		NA	NA	NA	NA			8	NA		NA		NA	NA	NA	NA		NA	NA	NA	NA		NA	NA	NA	NA		NA	NA	NA
TGCTATTCCGGGGATTCCCAAGGGCGG	NA	NA	NA	NA		NA	NA	NA	NA		NA	NA	NA	NA		NA	NA	NA	NA		NA	NA	NA	NA			NA	NA		NA		NA	NA	NA	NA		NA	NA	NA	NA		366	96	NA	317		NA	NA	NA
TGCTTGTTTTACTGGTCTGTGCGTTAG	NA	NA	NA	NA		NA	NA	NA	NA		NA	NA	NA	NA		NA	NA	NA	NA		NA	NA	NA	NA			1	NA		1		1864	124	1	2115		NA	NA	NA	NA		NA	NA	NA	NA		NA	NA	NA
TGCTTTTAGCGGATTCGTCCGTCTACA	NA	NA	NA	NA		NA	NA	NA	NA		NA	NA	NA	NA		NA	NA	NA	NA		NA	NA	NA	NA			NA	14		NA		NA	NA	NA	NA		NA	NA	NA	NA		NA	NA	NA	NA		NA	NA	NA
TGGAAGTCAGGGCCACCGATAAGGGCG	NA	NA	NA	NA		NA	NA	NA	NA		NA	NA	NA	NA		NA	NA	NA	NA		NA	NA	NA	NA			NA	NA		NA		NA	32	NA	NA		NA	NA	NA	NA		NA	NA	NA	NA		NA	NA	NA
TGGACAACCAGAGTGGAGGCCGTTATT	NA	NA	NA	NA		NA	NA	NA	NA		NA	NA	NA	NA		NA	NA	NA	NA		NA	NA	NA	NA			NA	NA		NA		NA	NA	NA	NA		NA	NA	NA	NA		NA	18	NA	NA		NA	NA	NA
TGGACTTGGTGCTTCTGTCCAGTGTCG	NA	NA	NA	NA		NA	NA	NA	NA		NA	NA	NA	NA		NA	NA	NA	NA		NA	NA	NA	NA			NA	NA		NA		NA	NA	NA	NA		55	14	NA	NA		NA	NA	NA	NA		NA	NA	NA
TGGAGGCTCCTCTTACCTGGTTCGAGG	NA	NA	NA	NA		NA	NA	NA	NA		NA	NA	NA	NA		NA	NA	NA	NA		NA	NA	NA	NA			NA	NA		NA		NA	NA	NA	NA		NA	NA	NA	NA		NA	NA	NA	NA		350	NA	NA
TGGAGTACCATAACCGTGTCACCCATT	NA	NA	NA	NA		NA	NA	NA	NA		NA	NA	NA	NA		NA	NA	NA	NA		NA	NA	NA	NA			NA	NA		NA		NA	NA	NA	NA		NA	NA	NA	NA		NA	NA	NA	NA		NA	41	NA
TGGATAACGGACAGCATGGCGTGCACC	NA	NA	NA	NA		NA	NA	NA	NA		NA	NA	NA	NA		NA	NA	NA	NA		NA	NA	NA	NA			NA	NA		NA		NA	4	NA	NA		NA	NA	NA	NA		NA	NA	NA	NA		NA	NA	NA
TGGATCTTGTGCCAGGGGAATGGCCGG	NA	NA	NA	NA		NA	NA	NA	NA		NA	NA	NA	NA		NA	NA	NA	NA		NA	NA	NA	NA			NA	NA		NA		NA	NA	NA	NA		148	NA	NA	11		NA	NA	NA	NA		NA	NA	NA
TGGCAGCGTCTAGTCTGAATGGTTGCG	NA	NA	NA	NA		NA	NA	NA	NA		NA	NA	NA	NA		NA	NA	NA	NA		NA	NA	NA	NA			NA	NA		NA		NA	NA	NA	NA		NA	NA	NA	NA		NA	NA	NA	NA		54	56	NA
TGGCATGAGGGGGTCGAGGAACCTCTG	NA	NA	NA	NA		NA	NA	NA	NA		NA	NA	NA	NA		NA	NA	NA	NA		NA	NA	NA	NA			11	30		35		NA	NA	NA	NA		NA	NA	NA	NA		NA	NA	NA	NA		NA	NA	NA
TGGCCCCCTTTAGGAGGTTGATCAGCG	NA	NA	NA	NA		NA	NA	NA	NA		NA	NA	NA	NA		NA	NA	NA	NA		NA	NA	NA	NA			NA	1		NA		NA	NA	NA	NA		NA	NA	NA	NA		NA	48	NA	NA		NA	NA	NA
TGGCCCCTAATGTTCATTGACCAGGTT	NA	NA	NA	NA		NA	NA	NA	NA		NA	NA	NA	NA		NA	NA	NA	NA		NA	NA	NA	NA			NA	NA		NA		NA	NA	NA	NA		NA	NA	NA	NA		NA	NA	NA	NA		NA	23	NA
TGGCCGTCCCGCGACGTTCGGTTCGCC	NA	NA	NA	NA		NA	NA	NA	NA		NA	NA	NA	NA		NA	NA	NA	NA		NA	NA	NA	NA			NA	NA		NA		NA	NA	NA	NA		NA	NA	NA	NA		15	108	NA	6		NA	NA	NA
TGGCGAGGACGGGATTTAGTATGTTGT	NA	NA	NA	NA		NA	NA	NA	NA		NA	NA	NA	NA		NA	NA	NA	NA		NA	NA	NA	NA			NA	NA		NA		NA	NA	NA	NA		36	21	NA	21		NA	NA	NA	NA		NA	NA	NA
TGGCGGACGCTGGGGGTCCTGTGTCCC	NA	NA	NA	NA		NA	NA	NA	NA		NA	NA	NA	NA		NA	NA	NA	NA		NA	NA	NA	NA			79	73		88		NA	NA	NA	NA		NA	NA	NA	NA		NA	NA	NA	NA		NA	NA	NA
TGGCGGCGCTCGTGTCCGCCCCTGACG	NA	NA	NA	NA		NA	NA	NA	NA		NA	NA	NA	NA		NA	NA	NA	NA		NA	NA	NA	NA			NA	NA		NA		NA	12	NA	NA		NA	NA	NA	NA		NA	NA	NA	NA		NA	NA	NA
TGGCGGCGTTGTAAAGACTCCCAGCCA	NA	NA	NA	NA		NA	NA	NA	NA		NA	NA	NA	NA		NA	NA	NA	NA		NA	NA	NA	NA			85	42		26		NA	NA	NA	NA		NA	NA	NA	NA		NA	NA	NA	NA		NA	NA	NA
TGGCGTATGACTAACCTCCTTGCAACA	NA	NA	NA	NA		NA	NA	NA	NA		NA	NA	NA	NA		NA	NA	NA	NA		NA	NA	NA	NA			NA	NA		NA		NA	NA	NA	NA		NA	NA	NA	NA		NA	NA	NA	NA		8	130	NA
TGGCTTCACCCGACCTGCGGACCGGCC	NA	NA	NA	NA		NA	NA	NA	NA		NA	NA	NA	NA		NA	NA	NA	NA		NA	NA	NA	NA			2332	7017		3110		NA	NA	NA	NA		NA	NA	NA	NA		1	NA	NA	NA		1	2	NA
TGGGAACCGCATCTCCGGGCCCCCTTC	NA	NA	NA	NA		NA	NA	NA	NA		NA	NA	NA	NA		NA	NA	NA	NA		NA	NA	NA	NA			NA	103		NA		NA	NA	NA	NA		NA	NA	NA	NA		NA	20	NA	NA		NA	NA	NA
TGGGACTTCGAATAGGCATGTAATGTT	NA	NA	NA	NA		NA	NA	NA	NA		NA	NA	NA	NA		NA	NA	NA	NA		NA	NA	NA	NA			NA	NA		NA		NA	NA	NA	NA		720	119	NA	379		NA	NA	NA	NA		NA	NA	NA
TGGGATACAGCTTATATGATGTTTCGT	NA	NA	NA	NA		NA	NA	NA	NA		NA	NA	NA	NA		NA	NA	NA	NA		NA	NA	NA	NA			NA	NA		NA		NA	151	NA	NA		NA	NA	NA	NA		NA	NA	NA	NA		NA	NA	NA
TGGGCAGTCAAATGCATCAGGTGCGGG	NA	NA	NA	NA		NA	NA	NA	NA		NA	NA	NA	NA		NA	NA	NA	NA		NA	NA	NA	NA			NA	NA		NA		NA	NA	NA	NA		25	16	NA	1		NA	NA	NA	NA		NA	NA	NA
TGGGCATCTCGGGCTACGTAACAGCCC	NA	NA	NA	NA		NA	NA	NA	NA		NA	NA	NA	NA		NA	NA	NA	NA		NA	NA	NA	NA			NA	NA		NA		NA	NA	NA	NA		NA	NA	NA	4		891	485	NA	10662		1	NA	NA
TGGGCTAGAGTACGCGCCCATCTCTTG	NA	NA	NA	NA		NA	NA	NA	NA		NA	NA	NA	NA		NA	NA	NA	NA		NA	NA	NA	NA			NA	NA		NA		NA	NA	NA	NA		NA	NA	NA	NA		NA	NA	NA	NA		25	NA	NA
TGGGCTAGAGTGACGCGCCATCTCTTG	NA	NA	NA	NA		NA	NA	NA	NA		NA	NA	NA	NA		NA	NA	NA	NA		NA	NA	NA	NA			NA	NA		NA		NA	NA	NA	NA		NA	NA	NA	NA		NA	NA	NA	NA		NA	NA	NA
TGGGCTCTGTATTCGATTTCGCGTGCG	NA	NA	NA	NA		NA	NA	NA	NA		NA	NA	NA	NA		NA	NA	NA	NA		NA	NA	NA	NA			NA	138		NA		NA	NA	NA	NA		NA	NA	NA	NA		NA	NA	NA	NA		NA	NA	NA
TGGGCTGCAGTGTCGTTGCGGATCAGC	NA	NA	NA	NA		NA	NA	NA	NA		NA	NA	NA	NA		NA	NA	NA	NA		NA	NA	NA	NA			NA	NA		NA		NA	NA	NA	NA		NA	NA	NA	NA		NA	NA	NA	NA		23	5	NA
TGGGCTTCTCGCCGGCGTCATCCTAGG	NA	1	NA	1		NA	NA	NA	NA		1	3	1	1		1535	6322	6028	4881		NA	NA	NA	NA			NA	NA		NA		167	NA	NA	NA		NA	NA	NA	NA		NA	NA	NA	NA		NA	NA	NA
TGGGGCACAGGCGTTTCGAATGTCTGG	NA	NA	1	NA		NA	NA	1	NA		NA	2	NA	NA		573	2803	411	1418		NA	NA	NA	NA			NA	NA		NA		NA	30	NA	NA		NA	NA	NA	NA		NA	NA	NA	NA		NA	NA	NA
TGGGGCGGTTGCTGGAGGATTAAGCCG	NA	NA	NA	NA		NA	NA	NA	NA		NA	NA	NA	NA		NA	NA	NA	NA		NA	NA	NA	NA			NA	NA		1		NA	NA	NA	NA		12	NA	NA	155		NA	NA	NA	NA		NA	NA	NA
TGGGGGAATCTTGTACGACCGTGGGTG	NA	NA	NA	NA		NA	NA	NA	NA		NA	NA	NA	NA		NA	NA	NA	NA		NA	NA	NA	NA			NA	NA		NA		195	NA	NA	1357		NA	NA	NA	NA		NA	NA	NA	NA		NA	NA	NA
TGGGGGCCTTGGATTTGTCCCCAGAAG	NA	NA	NA	NA		NA	NA	NA	NA		NA	NA	NA	NA		NA	NA	NA	NA		NA	NA	NA	NA			NA	NA		NA		241	56	NA	129		NA	NA	NA	NA		NA	NA	NA	NA		NA	NA	NA
TGGGGGTACGAGCTGTCTCAGCGCGCC	NA	NA	NA	NA		NA	NA	NA	NA		NA	NA	NA	NA		NA	NA	NA	NA		NA	NA	NA	NA			NA	NA		NA		NA	NA	NA	NA		NA	NA	NA	NA		4	7	NA	NA		NA	NA	NA
TGGGGTCTCCGTCAATCTGGTCGAGCG	NA	1512	NA	NA		NA	NA	NA	NA		NA	1	NA	NA		NA	NA	NA	NA		NA	NA	NA	NA			NA	NA		NA		NA	NA	NA	NA		NA	NA	NA	NA		NA	NA	NA	NA		NA	NA	NA
TGGGTGCGGCAGTTTTCTGGGTGGACC	NA	NA	NA	NA		NA	NA	NA	NA		NA	NA	NA	NA		NA	NA	NA	NA		NA	NA	NA	NA			NA	NA		NA		NA	NA	NA	NA		NA	NA	NA	NA		NA	8	NA	NA		NA	NA	NA
TGGGTGGCCTGAGGGATTATGGCACAT	NA	NA	NA	NA		NA	NA	NA	NA		NA	NA	NA	NA		NA	NA	NA	NA		NA	NA	NA	NA			NA	NA		NA		NA	NA	NA	NA		NA	NA	NA	NA		NA	NA	NA	NA		NA	42	NA
TGGGTTCGGTGCAGCGAATGCGTACCG	NA	NA	NA	NA		NA	NA	NA	NA		NA	NA	NA	NA		NA	NA	NA	NA		NA	NA	NA	NA			NA	NA		NA		23	8	NA	5		NA	NA	NA	NA		NA	NA	NA	NA		NA	NA	NA
TGGGTTCGTGGGGACCCTGCGGGCTCG	NA	NA	NA	NA		NA	NA	NA	NA		NA	NA	NA	NA		NA	NA	NA	NA		NA	NA	NA	NA			NA	NA		NA		NA	NA	NA	NA		NA	1	NA	NA		7	1173	1842	NA		NA	NA	NA
TGGGTTGCGAGCCTTGGATTTTGAGGC	NA	NA	NA	NA		NA	NA	NA	NA		NA	NA	NA	NA		NA	NA	NA	NA		NA	NA	NA	NA			NA	NA		NA		NA	130	NA	NA		NA	NA	NA	NA		NA	NA	NA	NA		NA	NA	NA
TGGTAATATTGGGGGGGTGAAGAGTTT	NA	NA	NA	NA		NA	NA	NA	NA		NA	NA	NA	NA		NA	NA	NA	NA		NA	NA	NA	NA			NA	NA		NA		NA	106	NA	NA		NA	NA	NA	NA		NA	NA	NA	NA		NA	NA	NA
TGGTAGGCTGATCCCGGTCCACGTCCA	NA	NA	NA	NA		NA	NA	NA	NA		NA	NA	NA	NA		NA	NA	NA	NA		NA	NA	NA	NA			NA	NA		NA		NA	NA	NA	NA		29	5	NA	NA		NA	NA	NA	NA		NA	NA	NA
TGGTATGCCGCTTCGGCGAGCCTTGAG	NA	NA	NA	NA		NA	NA	NA	NA		NA	NA	NA	NA		NA	NA	NA	NA		NA	NA	NA	NA			NA	NA		NA		NA	NA	NA	NA		NA	NA	NA	NA		NA	NA	NA	NA		NA	184	NA
TGGTCATTAACGGTGGTACGCGAACTG	NA	NA	NA	NA		NA	NA	NA	NA		NA	NA	NA	NA		NA	NA	NA	NA		NA	NA	NA	NA			NA	NA		NA		NA	NA	NA	NA		NA	NA	NA	NA		166	306	NA	8		NA	NA	NA
TGGTCCGAGCTTGGTCTAAAGATCGCC	NA	NA	NA	NA		NA	NA	NA	NA		NA	NA	NA	NA		NA	NA	NA	NA		NA	NA	NA	NA			NA	NA		NA		NA	NA	NA	NA		NA	NA	NA	NA		NA	NA	NA	NA		NA	10	NA
TGGTCTGGCGAAGTTCATAATTACCGC	NA	NA	NA	NA		NA	NA	NA	NA		NA	NA	NA	NA		NA	NA	NA	NA		NA	NA	NA	NA			NA	352		NA		NA	NA	NA	NA		NA	NA	NA	NA		NA	NA	NA	NA		NA	NA	NA
TGGTTCCGCTCACTCGTCGCGTGTTAA	NA	NA	NA	NA		NA	NA	NA	NA		NA	NA	NA	NA		NA	NA	NA	NA		NA	NA	NA	NA			NA	NA		NA		5	10	NA	40		NA	NA	NA	NA		NA	NA	NA	NA		NA	NA	NA
TGGTTCTACAGCTTTCTTGAGGGGTGG	NA	NA	NA	NA		NA	NA	NA	NA		NA	NA	NA	NA		NA	NA	NA	NA		NA	NA	NA	NA			NA	NA		NA		38	65	NA	100		NA	NA	NA	NA		NA	NA	NA	NA		NA	NA	NA
TGGTTGCACCATCGCTGATCGGGGCGT	NA	NA	NA	NA		NA	NA	NA	NA		NA	NA	NA	NA		576	NA	NA	30		NA	NA	NA	NA			NA	NA		NA		NA	NA	NA	NA		NA	NA	NA	NA		NA	NA	NA	NA		NA	NA	NA
TGGTTTGCAATCAGTGGGTTACGTATT	NA	NA	NA	NA		NA	NA	NA	NA		NA	NA	NA	NA		NA	NA	NA	NA		NA	NA	NA	NA			NA	NA		NA		25	9	NA	67		NA	NA	NA	NA		NA	NA	NA	NA		NA	NA	NA
TGTAAGTGGCTTACTTCCTGTTATATG	NA	NA	NA	NA		NA	NA	NA	NA		NA	NA	NA	NA		NA	NA	NA	NA		NA	NA	NA	NA			NA	NA		NA		NA	NA	NA	NA		NA	NA	NA	NA		9	NA	NA	NA		NA	NA	NA
TGTACAACATAGGGTTCGATTCGGATC	NA	NA	NA	NA		NA	1	NA	NA		2	NA	1	1		2188	7677	5360	5518		1	NA	NA	NA			NA	NA		NA		NA	86	NA	NA		NA	NA	NA	NA		NA	NA	NA	NA		NA	NA	NA
TGTACGGCTGACTCTTCGGTGAACCTA	NA	NA	NA	NA		NA	NA	NA	NA		NA	NA	NA	NA		NA	NA	NA	NA		NA	NA	NA	NA			NA	NA		NA		NA	NA	NA	1		887	28	NA	629		NA	NA	NA	NA		NA	NA	NA
TGTAGACAATTGTTAACAGAGATCTGG	NA	NA	NA	NA		NA	NA	NA	NA		NA	NA	NA	NA		NA	NA	NA	NA		NA	NA	NA	NA			NA	NA		NA		NA	NA	NA	NA		NA	NA	NA	NA		NA	NA	NA	NA		312	229	NA
TGTATTGCTCCTGGCTCCCAAGCGACT	NA	NA	NA	NA		NA	NA	NA	NA		NA	NA	NA	NA		NA	NA	NA	NA		NA	NA	NA	NA			NA	NA		NA		NA	NA	NA	NA		NA	NA	NA	NA		677	205	NA	245		NA	NA	NA
TGTCAAGTATCCTTGCAAGATTGTTTC	NA	NA	NA	NA		NA	NA	NA	NA		NA	NA	NA	NA		NA	NA	NA	NA		NA	NA	NA	NA			NA	NA		NA		NA	NA	NA	NA		NA	NA	NA	NA		NA	NA	NA	NA		130	42	NA
TGTCAGCCTATACGATTACGTTGTGCG	NA	NA	NA	NA		NA	NA	NA	NA		NA	NA	NA	NA		NA	NA	NA	NA		NA	NA	NA	NA			NA	NA		NA		NA	NA	NA	NA		10	NA	NA	NA		NA	NA	NA	NA		NA	NA	NA
TGTCCAGGGCTTAAAGGAGTCGGAAGG	NA	NA	NA	NA		NA	NA	NA	NA		NA	NA	NA	NA		NA	NA	NA	NA		NA	NA	NA	NA			NA	NA		NA		NA	NA	NA	NA		NA	NA	NA	NA		NA	NA	NA	NA		580	2	NA
TGTCCTCTTTGGGTTGTCTAAGGTTTC	NA	NA	NA	NA		NA	NA	NA	NA		NA	NA	NA	NA		NA	NA	NA	NA		NA	NA	NA	NA			NA	NA		NA		NA	NA	192	NA		NA	NA	NA	NA		NA	NA	NA	NA		NA	NA	NA
TGTCTGTTTGATTCACATTTCTTCTGG	NA	NA	NA	NA		NA	NA	NA	NA		NA	NA	NA	NA		NA	NA	NA	NA		NA	NA	NA	NA			NA	3		NA		NA	NA	NA	NA		NA	NA	NA	NA		NA	NA	NA	NA		NA	NA	NA
TGTCTTCATCTCTACATTAGTGAACGT	NA	NA	NA	NA		NA	NA	NA	NA		NA	NA	NA	NA		NA	NA	NA	NA		NA	NA	NA	NA			25	NA		762		NA	NA	NA	NA		NA	NA	NA	NA		NA	NA	NA	NA		NA	NA	NA
TGTGAATCGACCCATTGCGCGCGGTCC	NA	NA	NA	NA		NA	NA	NA	NA		NA	NA	NA	NA		NA	NA	NA	NA		NA	NA	NA	NA			NA	NA		NA		NA	NA	NA	NA		NA	NA	NA	NA		290	5	NA	384		NA	NA	NA
TGTGACCAGGCTCATTGTTGTCCGGTG	NA	NA	NA	NA		NA	NA	NA	NA		NA	NA	NA	NA		NA	NA	NA	NA		NA	NA	NA	NA			4	NA		64		NA	NA	NA	NA		NA	NA	NA	NA		NA	NA	NA	NA		NA	NA	NA
TGTGAGAACCCATGCCCGTCACTGCGT	NA	NA	NA	NA		NA	NA	NA	NA		NA	NA	NA	NA		NA	NA	NA	NA		NA	NA	NA	NA			NA	NA		NA		NA	NA	NA	NA		86	105	NA	11		NA	NA	NA	NA		NA	NA	NA
TGTGAGCCACTACTTCGGTCTTTGACT	NA	NA	NA	NA		NA	NA	NA	NA		NA	NA	NA	890		NA	NA	NA	NA		NA	NA	NA	NA			NA	NA		NA		NA	NA	NA	NA		NA	NA	NA	NA		NA	NA	NA	NA		NA	NA	NA
TGTGCATCCGATTAGATCGAAGCAGTT	NA	NA	NA	NA		NA	NA	NA	NA		NA	NA	NA	NA		NA	NA	NA	NA		NA	NA	NA	NA			NA	NA		NA		NA	NA	NA	NA		NA	NA	NA	NA		NA	NA	NA	NA		44	213	NA
TGTGCGTCCCTTAGGGCTGAGCGTCCC	NA	NA	NA	NA		NA	NA	NA	NA		NA	NA	NA	NA		NA	NA	NA	NA		NA	NA	NA	NA			NA	NA		NA		NA	NA	NA	NA		NA	NA	NA	NA		NA	NA	NA	NA		27	101	NA
TGTGCTAAAGGGTAGTGGTATCGGCTC	NA	NA	NA	NA		NA	NA	NA	NA		NA	NA	NA	NA		NA	NA	NA	NA		NA	NA	NA	NA			NA	NA		NA		NA	NA	NA	NA		33	9	NA	5		NA	NA	NA	NA		NA	NA	NA
TGTGGATATAAACGCCGGCCTCCTCGC	NA	NA	NA	NA		NA	NA	NA	NA		NA	NA	NA	NA		NA	NA	NA	NA		NA	NA	NA	NA			NA	NA		NA		NA	94	168	NA		NA	NA	NA	NA		NA	NA	NA	NA		NA	NA	NA
TGTGGGGTAGCTCATGTCCATGACACG	NA	NA	NA	NA		NA	NA	NA	NA		NA	NA	NA	NA		NA	NA	NA	NA		NA	NA	NA	NA			434	NA		678		NA	NA	NA	NA		NA	NA	NA	NA		NA	NA	NA	NA		NA	NA	NA
TGTGTCAAAGCTGGGTACGTGAACGTA	NA	NA	NA	NA		NA	NA	NA	NA		NA	NA	NA	NA		NA	NA	NA	NA		NA	NA	NA	NA			121	NA		NA		NA	NA	NA	1		143	23	NA	159		NA	NA	NA	NA		NA	NA	NA
TGTGTGGCGAAAGGTACTGGGCCTCTC	159	NA	NA	79		NA	NA	NA	NA		NA	NA	NA	NA		NA	NA	NA	NA		288	NA	NA	NA			NA	NA		NA		NA	NA	NA	NA		NA	NA	NA	NA		NA	NA	NA	NA		NA	NA	NA
TGTGTTGGGTGTCTAGCATCGGATTAA	NA	NA	NA	NA		NA	NA	NA	NA		NA	NA	NA	NA		NA	NA	NA	NA		NA	NA	NA	NA			NA	NA		NA		NA	NA	NA	NA		NA	NA	NA	NA		2	67	NA	99		NA	NA	NA
TGTTAAGACCCAATTAGGGGGTAGGAT	NA	NA	NA	NA		NA	NA	NA	NA		NA	NA	NA	NA		NA	NA	NA	NA		NA	NA	NA	NA			1	NA		NA		1	NA	NA	NA		607	565	NA	249		NA	NA	NA	NA		NA	NA	NA
TGTTATACCCGGCGACCACCTGCAGGT	NA	NA	NA	NA		NA	NA	NA	NA		NA	NA	NA	NA		NA	NA	NA	NA		NA	NA	NA	NA			NA	NA		NA		NA	NA	NA	NA		NA	NA	NA	NA		NA	NA	NA	NA		NA	82	NA
TGTTCAGTGGTCTCCCGACGTACTCCC	NA	NA	NA	NA		NA	NA	NA	NA		NA	NA	NA	NA		NA	NA	NA	NA		NA	NA	NA	NA			NA	NA		NA		NA	NA	NA	NA		NA	NA	NA	NA		NA	NA	NA	NA		13	NA	NA
TGTTCATACCTTATGTATTTTATCGGA	NA	NA	NA	NA		NA	NA	NA	NA		NA	NA	NA	NA		NA	NA	NA	NA		NA	NA	NA	NA			NA	NA		NA		NA	14	NA	NA		NA	NA	NA	NA		NA	NA	NA	NA		NA	NA	NA
TGTTCCCCATCGGTGTTTAAGGCCGGG	NA	NA	NA	NA		NA	NA	NA	NA		NA	NA	NA	NA		NA	NA	NA	NA		NA	NA	NA	NA			NA	NA		NA		NA	NA	NA	NA		NA	NA	NA	NA		1780	940	178	1376		NA	NA	NA
TGTTCCGTGTTGATCCGTTCGGGCGGT	NA	NA	NA	NA		NA	NA	NA	NA		NA	NA	NA	NA		NA	NA	NA	NA		NA	NA	NA	NA			NA	NA		NA		NA	NA	NA	NA		NA	NA	NA	NA		NA	NA	NA	NA		108	4	NA
TGTTTACTTCTGCGAGTTGTGGCGTAA	NA	NA	NA	NA		NA	NA	NA	NA		NA	NA	NA	NA		NA	NA	NA	NA		NA	NA	NA	NA			8	NA		208		NA	NA	NA	NA		NA	NA	NA	NA		NA	NA	NA	NA		NA	NA	NA
TGTTTAGATCGTTTATCGCGTGCGTAT	NA	NA	NA	NA		NA	NA	NA	NA		NA	NA	NA	NA		NA	NA	NA	NA		NA	NA	NA	NA			NA	NA		NA		NA	NA	NA	NA		NA	NA	NA	NA		31	1105	NA	2		NA	NA	NA
TGTTTGGGTGTCGTTCTCAGCTTATTC	NA	NA	NA	NA		NA	NA	NA	NA		NA	NA	NA	NA		NA	NA	NA	NA		NA	NA	NA	NA			NA	NA		NA		NA	NA	NA	NA		NA	NA	NA	NA		NA	NA	NA	NA		NA	52	NA
TGTTTTTCTGTAGTGATTACCGGGCTG	NA	NA	NA	NA		NA	NA	NA	NA		NA	NA	NA	NA		NA	NA	NA	NA		NA	NA	NA	NA			NA	NA		NA		NA	NA	NA	NA		NA	NA	NA	NA		NA	NA	NA	NA		250	11	NA
TTAAAGACTTATGTCATGACTCTATGA	NA	NA	NA	NA		NA	NA	NA	NA		NA	NA	NA	NA		NA	NA	NA	NA		NA	NA	NA	NA			25	868		537		NA	NA	NA	NA		NA	NA	NA	1		NA	NA	NA	NA		NA	NA	NA
TTAAATCAAATCTTGTCGAGCCCGTAA	NA	NA	NA	NA		NA	NA	NA	NA		NA	NA	NA	NA		NA	NA	NA	NA		NA	NA	NA	NA			464	62		275		NA	NA	NA	NA		NA	NA	NA	NA		NA	NA	NA	NA		NA	NA	NA
TTAACAGTCTTGGGTTACCTTAGCCGG	NA	NA	NA	NA		NA	NA	NA	NA		NA	NA	NA	NA		NA	NA	NA	NA		NA	NA	NA	NA			NA	NA		NA		NA	NA	NA	NA		NA	NA	NA	NA		NA	NA	NA	NA		41	150	NA
TTAACTGCTAGGCCGCTATGCCAAGGT	NA	NA	NA	NA		NA	NA	NA	NA		466	NA	NA	1		1	NA	NA	NA		NA	NA	NA	NA			NA	NA		NA		NA	NA	NA	NA		NA	NA	NA	NA		NA	NA	NA	NA		NA	NA	NA
TTAATTACAATGCTAGGGGTTTTGGGA	NA	NA	NA	NA		NA	NA	NA	NA		NA	NA	NA	NA		NA	NA	NA	NA		NA	NA	NA	NA			NA	3		NA		NA	NA	NA	NA		NA	NA	NA	NA		NA	NA	NA	NA		NA	NA	NA
TTAATTGGTATCGGGCCCGTGATTTCT	NA	30	NA	NA		NA	NA	NA	NA		NA	NA	NA	NA		NA	NA	NA	NA		NA	NA	NA	NA			NA	NA		NA		NA	NA	NA	NA		NA	NA	NA	NA		NA	NA	NA	NA		NA	NA	NA
TTACAACGGACTCCTGGTCCTACGACC	NA	NA	NA	NA		NA	NA	NA	NA		NA	NA	NA	NA		NA	NA	NA	NA		NA	NA	NA	NA			NA	NA		NA		NA	NA	NA	NA		1	NA	NA	2		705	25	NA	1618		NA	NA	NA
TTACAGTGAGATCACGACTGGCGGCCT	NA	NA	NA	NA		NA	NA	NA	NA		NA	NA	NA	NA		NA	NA	NA	NA		NA	NA	NA	NA			19	NA		416		NA	NA	NA	NA		NA	NA	NA	NA		NA	NA	NA	NA		NA	NA	NA
TTACGGTTCTTCTGGGCGTGTTAGCAA	NA	NA	NA	NA		NA	NA	NA	NA		NA	NA	NA	NA		NA	NA	NA	NA		NA	NA	NA	NA			NA	NA		NA		NA	NA	NA	NA		373	91	NA	868		NA	NA	NA	NA		NA	NA	NA
TTAGAAAACATTATACCCAGTAACTTG	NA	NA	NA	NA		NA	NA	NA	NA		NA	NA	NA	NA		NA	NA	NA	NA		NA	NA	NA	NA			NA	NA		NA		NA	NA	NA	NA		NA	NA	NA	NA		44	39	NA	132		NA	NA	NA
TTAGAGGTCGAGGCGAAACTAGCTGGG	NA	NA	NA	NA		NA	NA	NA	NA		NA	NA	NA	NA		NA	NA	NA	NA		NA	NA	NA	NA			NA	NA		NA		NA	NA	NA	NA		NA	NA	NA	NA		19	7	NA	NA		NA	NA	NA
TTAGCACTAGCTGCGTCGTAATTGCGC	NA	NA	NA	NA		NA	NA	NA	NA		NA	NA	NA	NA		NA	NA	NA	NA		NA	NA	NA	NA			NA	NA		NA		NA	NA	NA	NA		NA	NA	NA	NA		NA	NA	NA	NA		63	NA	NA
TTAGCCACTGCAGCCATGTTCCTTCGT	NA	NA	NA	NA		NA	NA	NA	NA		NA	NA	NA	NA		NA	NA	NA	NA		NA	NA	NA	NA			NA	1		NA		51	134	NA	NA		NA	NA	NA	NA		NA	NA	NA	NA		NA	NA	NA
TTAGCCTGGGATTGAAGGTCCGCAGGA	NA	NA	NA	NA		NA	NA	NA	NA		NA	NA	NA	NA		NA	NA	NA	NA		NA	NA	NA	NA			NA	NA		NA		NA	NA	NA	NA		9	NA	NA	75		NA	NA	NA	NA		NA	NA	NA
TTAGGCGTAATTCGTGTGGTCACAATT	NA	NA	NA	NA		NA	NA	NA	NA		NA	NA	NA	NA		NA	NA	NA	NA		NA	NA	NA	NA			NA	NA		NA		NA	NA	NA	NA		338	NA	NA	776		NA	NA	NA	NA		NA	NA	NA
TTAGGTGACGGTCGTCGGTACCCGCGT	NA	NA	NA	NA		NA	NA	NA	NA		NA	NA	NA	NA		NA	NA	NA	NA		NA	NA	NA	NA			NA	NA		NA		NA	NA	NA	NA		NA	NA	NA	NA		NA	42	NA	NA		NA	NA	NA
TTAGTCGTGGCTGAACGGCGCATATTT	NA	NA	NA	NA		NA	NA	NA	NA		NA	NA	NA	NA		NA	NA	NA	NA		NA	NA	NA	NA			NA	NA		NA		NA	NA	NA	NA		NA	NA	NA	NA		NA	NA	NA	NA		66	NA	NA
TTAGTGGCTCGGAGGGCTTTGTCAGTG	NA	NA	NA	NA		NA	NA	NA	NA		NA	NA	NA	NA		NA	NA	NA	NA		3	NA	NA	252			NA	NA		NA		NA	NA	NA	NA		NA	NA	NA	NA		NA	NA	NA	NA		NA	NA	NA
TTAGTGTATCTGTAGATTTACTGGACC	NA	NA	NA	NA		NA	NA	NA	NA		NA	NA	NA	NA		NA	NA	NA	NA		NA	NA	NA	NA			356	14		355		NA	NA	NA	NA		NA	NA	NA	NA		NA	NA	NA	NA		NA	NA	NA
TTATACACTTCCCCGCGAGCTCAGTCG	NA	NA	NA	NA		NA	NA	NA	NA		NA	NA	NA	NA		NA	NA	NA	NA		NA	NA	NA	NA			NA	NA		NA		NA	NA	NA	NA		NA	NA	NA	NA		NA	23	NA	NA		NA	NA	NA
TTATCAGGTTTTATCCGCTGTAATTTG	NA	NA	NA	NA		NA	NA	NA	NA		NA	NA	NA	NA		NA	NA	NA	NA		NA	NA	NA	NA			NA	NA		NA		NA	NA	NA	NA		NA	78	NA	NA		NA	NA	NA	NA		NA	NA	NA
TTATGCCAACCGATCGAATCCGGGAGG	NA	NA	NA	NA		NA	NA	NA	NA		NA	NA	NA	NA		NA	NA	NA	NA		NA	NA	NA	NA			NA	NA		NA		NA	NA	NA	NA		NA	NA	NA	NA		NA	NA	NA	NA		38	53	NA
TTATGTGTAGGTTATTGGAATTGGGCC	NA	NA	NA	NA		NA	NA	NA	NA		NA	NA	NA	NA		NA	NA	NA	NA		NA	NA	NA	NA			NA	NA		NA		NA	889	NA	NA		NA	NA	NA	NA		NA	NA	NA	NA		NA	NA	NA
TTATTTATGGGTTGTTTGGGGAGCGCC	NA	NA	NA	NA		NA	NA	NA	NA		NA	NA	NA	NA		NA	NA	NA	NA		NA	NA	NA	NA			NA	NA		NA		NA	NA	NA	NA		NA	NA	NA	NA		NA	NA	NA	NA		31	10	NA
TTATTTCACGTGAGTTCCGAATTAGAC	NA	NA	NA	NA		NA	NA	NA	NA		NA	NA	NA	NA		NA	NA	NA	NA		NA	NA	NA	NA			NA	24		NA		NA	NA	NA	NA		NA	NA	NA	NA		NA	NA	NA	NA		NA	NA	NA
TTCAAGCCTAGTTGCTGCATAGGGTGA	NA	NA	NA	NA		NA	NA	NA	NA		NA	NA	NA	NA		NA	NA	NA	NA		NA	NA	NA	NA			NA	NA		NA		14	NA	NA	3		NA	NA	NA	NA		NA	NA	NA	NA		NA	NA	NA
TTCACAAGAGTGCGGGTTATTGGGTTT	NA	NA	NA	NA		NA	NA	NA	NA		NA	NA	NA	NA		NA	NA	NA	NA		NA	NA	NA	NA			NA	NA		NA		NA	NA	NA	NA		99	NA	NA	213		NA	NA	NA	NA		NA	NA	NA
TTCACTTCGCCGTGAGTAGTCCGAAGG	NA	NA	NA	NA		NA	NA	NA	NA		NA	NA	NA	NA		NA	NA	NA	NA		NA	NA	NA	NA			NA	NA		NA		NA	NA	NA	NA		NA	NA	NA	NA		NA	NA	NA	NA		NA	18	NA
TTCAGTCTTTGTTCTGCGAATTTTGCG	NA	NA	NA	NA		NA	NA	NA	NA		NA	NA	NA	NA		NA	NA	NA	NA		NA	NA	NA	NA			NA	NA		NA		21	10	NA	NA		NA	NA	NA	NA		NA	NA	NA	NA		NA	NA	NA
TTCATGACGAGGAATGCGGGTAGGGAT	NA	156	NA	NA		NA	NA	NA	NA		NA	NA	NA	NA		NA	NA	NA	NA		NA	NA	NA	NA			NA	NA		NA		NA	NA	NA	NA		NA	NA	NA	NA		NA	NA	NA	NA		NA	NA	NA
TTCATGTTTGTGGGGTAAGGTTTCTGC	NA	NA	NA	NA		NA	NA	NA	NA		NA	NA	NA	NA		NA	NA	NA	NA		NA	NA	NA	NA			NA	NA		NA		NA	NA	NA	NA		NA	NA	NA	NA		NA	NA	NA	NA		45	NA	NA
TTCATTATAATTGCGTGTGGGACCACA	NA	NA	NA	NA		NA	NA	NA	NA		NA	NA	NA	NA		NA	NA	NA	NA		NA	NA	NA	NA			700	3315		779		NA	NA	NA	NA		NA	NA	NA	NA		NA	NA	NA	NA		NA	NA	NA
TTCCCATGTATGTCTTCTAGTGGGCGA	NA	NA	NA	NA		NA	NA	NA	NA		NA	NA	NA	NA		NA	NA	NA	NA		NA	NA	NA	NA			NA	NA		NA		NA	NA	NA	NA		NA	NA	NA	NA		NA	NA	NA	NA		21	18	NA
TTCCCTCAGAAATGAGCGTTTTCGAAT	NA	NA	NA	NA		NA	1	NA	NA		NA	NA	NA	NA		NA	NA	NA	NA		10	4772	9568	NA			NA	NA		NA		NA	NA	NA	NA		NA	NA	NA	NA		NA	NA	NA	NA		NA	NA	NA
TTCCCTCAGGAGCCGGATTTGGTCGTG	NA	NA	NA	NA		NA	NA	NA	NA		NA	NA	NA	NA		NA	NA	NA	NA		NA	352	NA	NA			NA	NA		NA		NA	NA	NA	NA		NA	NA	NA	NA		NA	NA	NA	NA		NA	NA	NA
TTCCGATGAATACTGCACGTTTGGTTC	9020	825	109	14405		NA	NA	NA	1		NA	NA	NA	NA		1	NA	NA	NA		150	831	456	890			NA	NA		NA		NA	NA	NA	NA		NA	NA	NA	NA		NA	NA	NA	NA		NA	NA	NA
TTCCGGTCCCCTTGTCTTAGAGGGTTA	NA	NA	NA	NA		NA	NA	NA	NA		NA	NA	NA	NA		NA	NA	NA	NA		NA	NA	NA	NA			189	NA		75		NA	NA	NA	NA		NA	NA	NA	NA		NA	NA	NA	NA		NA	NA	NA
TTCCTATGTAAGACTGGGTTCGACATC	NA	NA	NA	NA		NA	NA	NA	NA		NA	NA	NA	NA		NA	NA	NA	NA		NA	NA	NA	NA			NA	12		NA		NA	NA	NA	NA		NA	NA	NA	NA		NA	NA	NA	NA		NA	NA	NA
TTCCTCACCTTTGATGCTTCAGCTCGT	NA	NA	NA	NA		NA	NA	NA	NA		NA	NA	NA	NA		NA	NA	NA	NA		NA	NA	NA	NA			NA	NA		NA		NA	NA	NA	NA		NA	NA	NA	NA		89	2	NA	112		NA	NA	NA
TTCCTTAACGGTATAGACGCCCGGGTC	NA	NA	NA	NA		NA	NA	NA	NA		NA	NA	NA	NA		NA	NA	NA	NA		NA	NA	NA	NA			NA	NA		NA		9	53	333	NA		NA	NA	NA	NA		NA	NA	NA	NA		NA	NA	NA
TTCGACCCTAACGGGTGCTTCCTCTTC	NA	NA	NA	NA		NA	NA	NA	NA		NA	NA	NA	NA		NA	NA	NA	NA		NA	NA	NA	NA			NA	NA		NA		NA	NA	NA	NA		NA	NA	NA	NA		NA	NA	NA	NA		61	NA	NA
TTCGAGTATATGTACACATAGGACAGT	NA	NA	NA	NA		NA	NA	NA	NA		NA	NA	NA	NA		NA	NA	NA	NA		NA	NA	NA	NA			NA	NA		NA		NA	NA	NA	NA		25	NA	NA	138		NA	NA	NA	NA		NA	NA	NA
TTCGATACAGGAGTGTCTTGTCACACG	NA	NA	NA	NA		NA	NA	NA	NA		NA	NA	NA	NA		NA	NA	NA	NA		NA	NA	NA	NA			NA	11		NA		NA	NA	NA	NA		NA	NA	NA	NA		NA	NA	NA	NA		NA	NA	NA
TTCGCTGATAGGACCTTATACGGCAAG	NA	NA	NA	NA		NA	NA	NA	NA		NA	NA	NA	NA		NA	NA	NA	NA		NA	NA	NA	NA			NA	NA		NA		NA	NA	NA	NA		NA	NA	NA	NA		NA	NA	NA	NA		3	85	NA
TTCGGACATCGGGAATTTTGTCTATGA	NA	NA	NA	NA		NA	NA	NA	NA		NA	NA	NA	NA		NA	NA	NA	NA		NA	NA	NA	NA			NA	NA		NA		182	38	NA	204		NA	NA	NA	NA		NA	NA	NA	NA		NA	NA	NA
TTCGGCCTATCTTCGTTTTTGTCGGTC	NA	NA	NA	NA		NA	NA	NA	NA		NA	NA	NA	NA		NA	NA	NA	NA		NA	NA	NA	NA			NA	NA		NA		NA	NA	NA	NA		NA	NA	NA	NA		NA	NA	NA	NA		NA	74	NA
TTCGGCTCTCGCTCAGGACTTCCGTCC	NA	NA	NA	NA		NA	NA	NA	NA		NA	NA	NA	NA		NA	NA	NA	NA		NA	NA	NA	NA			NA	NA		NA		NA	NA	NA	NA		115	NA	NA	485		NA	NA	NA	NA		NA	NA	NA
TTCGGCTTTCTGGTATGAGTCTCGGAT	NA	NA	NA	NA		NA	NA	NA	NA		NA	NA	NA	NA		NA	NA	NA	NA		NA	NA	NA	NA			NA	NA		NA		NA	NA	NA	NA		NA	NA	NA	NA		NA	NA	NA	NA		NA	12	NA
TTCGGCTTTTGATAGACAGCGGCTACA	NA	NA	NA	NA		NA	NA	NA	NA		NA	NA	NA	NA		NA	NA	NA	NA		NA	NA	NA	NA			NA	NA		NA		NA	NA	NA	NA		53	NA	NA	262		NA	NA	NA	NA		NA	NA	NA
TTCGGGGAATCTTGTCCTTTAGTTATC	NA	NA	NA	NA		NA	NA	NA	NA		NA	NA	NA	NA		NA	NA	NA	NA		NA	NA	NA	NA			NA	1		NA		NA	NA	14	2		729	5378	34903	1908		NA	NA	2	NA		NA	1	NA
TTCGGGGGCTCCCTTCGGCAGCGCCGG	NA	NA	NA	NA		NA	NA	NA	NA		NA	NA	NA	NA		NA	NA	NA	NA		NA	NA	NA	NA			NA	NA		NA		NA	NA	NA	NA		13	30	NA	33		NA	NA	NA	NA		NA	NA	NA
TTCGGGTACTCTTGATCTTAGTCATGA	NA	NA	NA	NA		NA	NA	NA	NA		NA	NA	NA	NA		NA	NA	NA	NA		NA	NA	NA	NA			NA	NA		NA		NA	NA	NA	NA		NA	NA	25	NA		NA	NA	NA	NA		NA	NA	NA
TTCGGGTTGGTTGGTTTATTTACTGTC	NA	NA	NA	NA		NA	NA	NA	NA		NA	NA	NA	NA		NA	74	NA	NA		NA	NA	NA	NA			NA	NA		NA		NA	NA	NA	NA		NA	NA	NA	NA		NA	NA	NA	NA		NA	NA	NA
TTCGTACCAATCATCGTATCTTTGAAT	NA	NA	NA	NA		NA	NA	NA	NA		NA	NA	NA	NA		NA	NA	NA	NA		NA	NA	NA	NA			342	167		1310		1	NA	NA	NA		NA	NA	NA	NA		NA	NA	NA	NA		NA	NA	NA
TTCGTCCATGGAATCAACACTGTGTTT	NA	NA	NA	NA		NA	NA	NA	NA		NA	NA	NA	NA		NA	NA	NA	NA		NA	NA	NA	NA			NA	NA		NA		NA	NA	NA	NA		NA	NA	NA	NA		NA	NA	NA	NA		44	8	NA
TTCGTCGCGGTTAGAGTGACGGCGCGT	NA	NA	NA	NA		NA	NA	NA	NA		NA	NA	NA	NA		NA	NA	NA	NA		NA	NA	NA	NA			12	6		NA		NA	NA	NA	NA		NA	NA	NA	NA		NA	NA	NA	NA		NA	NA	NA
TTCGTTGGCGGTGTCTCTATTTGGCGT	NA	NA	NA	NA		NA	NA	NA	NA		NA	NA	NA	NA		NA	NA	NA	NA		NA	NA	NA	NA			700	17		1544		NA	NA	NA	NA		NA	NA	NA	NA		NA	NA	NA	NA		NA	1	NA
TTCTACGATAGGGAGCGTACTCGCCGG	NA	NA	NA	NA		NA	NA	NA	NA		NA	NA	NA	NA		NA	NA	NA	NA		NA	NA	NA	NA			NA	NA		NA		NA	NA	NA	NA		NA	NA	NA	NA		NA	NA	NA	NA		NA	10	NA
TTCTACTTCTTCCTATTTTCAGGAGTA	NA	NA	NA	NA		NA	NA	NA	NA		NA	NA	NA	NA		NA	NA	NA	NA		NA	NA	NA	NA			NA	NA		NA		NA	NA	NA	NA		63	71	NA	2		NA	NA	NA	NA		NA	NA	NA
TTCTGCGCGGCGAGGATCTGTCCTAAT	NA	NA	NA	NA		NA	NA	NA	NA		NA	NA	NA	NA		NA	NA	NA	NA		NA	NA	NA	NA			NA	NA		NA		NA	NA	NA	NA		NA	NA	NA	NA		NA	10	NA	NA		NA	NA	NA
TTCTGTTGACGGTCTCCGGTCCTATTA	NA	6061	6479	NA		NA	NA	NA	NA		NA	NA	NA	NA		NA	NA	NA	NA		NA	1	1	NA			NA	NA		NA		NA	NA	NA	NA		NA	NA	NA	NA		NA	NA	NA	NA		NA	NA	NA
TTGAAGTCTCATCCTAAAAAGTCGTAG	NA	NA	NA	NA		NA	NA	NA	NA		NA	NA	NA	NA		NA	NA	NA	NA		NA	NA	NA	NA			NA	NA		NA		NA	NA	NA	NA		78	21	NA	627		NA	NA	NA	NA		NA	NA	NA
TTGAATAGCTGGGTAATTCGTTAGTGC	NA	NA	NA	NA		NA	NA	NA	NA		NA	NA	NA	NA		NA	NA	NA	NA		NA	NA	NA	NA			4	NA		26		NA	NA	NA	NA		NA	NA	NA	NA		NA	NA	NA	NA		NA	NA	NA
TTGAATGCTTAACGCGTGGGTTCGGTA	NA	NA	NA	NA		NA	NA	NA	1		2	1	NA	NA		2376	3144	306	4595		NA	NA	NA	1			NA	NA		NA		NA	NA	NA	571		NA	NA	NA	NA		NA	NA	NA	NA		NA	NA	NA
TTGAGACCACGGTGGCCATTTATGGGT	NA	NA	NA	NA		NA	NA	NA	NA		NA	NA	NA	NA		NA	NA	NA	NA		NA	NA	NA	NA			NA	NA		NA		NA	NA	NA	NA		NA	43	NA	NA		NA	NA	NA	NA		NA	NA	NA
TTGAGATAGGGGTCAAGGACACGCCAT	NA	NA	NA	NA		NA	NA	NA	NA		NA	NA	NA	NA		NA	NA	NA	NA		NA	NA	NA	NA			NA	NA		NA		NA	NA	NA	NA		NA	NA	NA	NA		112	NA	NA	64		NA	NA	NA
TTGAGTTCACCTGCTTTAAATCCGCTT	NA	NA	NA	NA		NA	NA	NA	NA		NA	NA	NA	NA		NA	NA	NA	NA		NA	NA	NA	NA			NA	NA		NA		NA	NA	NA	NA		248	28	NA	376		NA	NA	NA	NA		NA	NA	NA
TTGATGTCTTTCGAAGTCTCACGTCGT	NA	NA	NA	NA		NA	NA	NA	NA		NA	NA	NA	NA		NA	NA	NA	NA		NA	NA	NA	NA			NA	NA		NA		NA	NA	NA	NA		293	166	NA	351		NA	NA	NA	NA		NA	NA	NA
TTGCACCCCGGGACACAGCGGGAGAAG	NA	NA	NA	NA		NA	NA	NA	NA		NA	NA	NA	NA		NA	NA	NA	NA		NA	NA	NA	NA			NA	NA		NA		NA	NA	NA	NA		NA	NA	NA	NA		NA	NA	NA	1		293	220	NA
TTGCACCGCTTTGAATGTCAATATACG	NA	NA	NA	NA		NA	NA	NA	NA		NA	NA	NA	NA		NA	NA	NA	NA		NA	NA	NA	NA			NA	NA		NA		26	NA	NA	43		NA	NA	NA	NA		NA	NA	NA	NA		NA	NA	NA
TTGCACGTAGCCTGGCTACTGGCTTCG	NA	NA	NA	NA		NA	NA	NA	NA		NA	NA	NA	NA		NA	NA	NA	NA		NA	NA	NA	NA			NA	NA		NA		NA	NA	NA	NA		NA	NA	NA	NA		NA	62	NA	NA		NA	NA	NA
TTGCAGGAGCGTTACAGACACGCGAAG	NA	NA	NA	NA		184	NA	NA	79		NA	NA	NA	NA		NA	NA	NA	NA		NA	NA	NA	NA			NA	NA		NA		NA	NA	NA	NA		NA	6	NA	NA		NA	NA	NA	NA		NA	NA	NA
TTGCATTGGCTTCTCATCCGGCGCATA	NA	NA	NA	NA		NA	NA	NA	NA		NA	NA	NA	NA		NA	NA	NA	NA		NA	NA	NA	NA			2	NA		15		NA	NA	NA	NA		NA	NA	NA	NA		NA	NA	NA	NA		NA	NA	NA
TTGCGATACGCGCTCGCTGAGGCCGTC	NA	NA	NA	NA		NA	NA	NA	NA		NA	213	NA	NA		NA	NA	NA	NA		NA	NA	NA	NA			NA	NA		NA		NA	NA	NA	NA		NA	NA	NA	NA		NA	NA	NA	NA		NA	NA	NA
TTGCGTCAGTCCTGAGTGATGATCTCA	NA	NA	NA	NA		NA	NA	NA	NA		NA	NA	NA	NA		NA	NA	NA	NA		NA	NA	NA	NA			NA	NA		NA		27	9	NA	NA		NA	NA	NA	NA		NA	NA	NA	NA		NA	NA	NA
TTGCGTGATCGTTCCCCTCGGTTCGGT	NA	NA	NA	NA		NA	NA	NA	NA		NA	NA	NA	NA		NA	NA	NA	NA		NA	NA	NA	NA			NA	NA		NA		NA	NA	NA	NA		NA	NA	NA	NA		NA	NA	NA	61		NA	NA	NA
TTGCTCGGGGCAGCGATAGACCTTCTT	NA	NA	NA	NA		NA	NA	NA	NA		NA	NA	NA	NA		NA	NA	NA	NA		NA	NA	NA	NA			NA	42		NA		NA	NA	NA	NA		NA	NA	NA	NA		NA	NA	NA	NA		NA	NA	NA
TTGCTGTAGTGTCTATACTCCCTTGTA	NA	NA	NA	NA		NA	NA	NA	NA		NA	NA	NA	NA		NA	NA	NA	NA		NA	NA	NA	NA			165	88		60		NA	NA	NA	NA		NA	NA	NA	NA		NA	NA	NA	NA		NA	NA	NA
TTGGACGCCGCATGTGGTCACTTCGTT	NA	NA	NA	NA		NA	NA	NA	NA		NA	NA	NA	NA		NA	NA	NA	NA		NA	NA	NA	NA			NA	NA		NA		NA	140	NA	NA		NA	NA	NA	NA		NA	NA	NA	NA		NA	NA	NA
TTGGAGAGTGTCTCTAATATGGCAGCT	NA	NA	NA	NA		NA	NA	NA	NA		NA	NA	NA	NA		NA	NA	NA	NA		NA	NA	NA	NA			NA	NA		NA		NA	4	NA	NA		NA	NA	NA	NA		NA	NA	NA	NA		NA	NA	NA
TTGGAGCCAGCGTGGCGCATAGCCACC	NA	NA	NA	NA		NA	NA	NA	NA		NA	NA	NA	NA		NA	NA	NA	NA		NA	NA	NA	NA			23	NA		1		42	18	NA	201		NA	NA	NA	NA		NA	NA	NA	NA		NA	NA	NA
TTGGAGGTTTTAGAGCGGGAGGGCAAC	NA	NA	NA	NA		NA	NA	NA	NA		NA	NA	NA	NA		NA	NA	NA	NA		NA	NA	NA	NA			NA	NA		NA		NA	NA	NA	NA		NA	NA	NA	NA		NA	NA	NA	NA		97	NA	NA
TTGGATACTTTGTTTTATTCCTCAGTT	NA	NA	NA	NA		NA	NA	NA	NA		NA	NA	NA	NA		NA	NA	NA	NA		NA	NA	NA	NA			NA	NA		NA		NA	NA	NA	NA		NA	NA	NA	NA		NA	NA	NA	NA		NA	87	NA
TTGGCACAAATGCAGGTGGGCGAGGGA	NA	NA	NA	NA		NA	NA	NA	NA		NA	NA	NA	NA		NA	NA	NA	NA		NA	NA	NA	NA			NA	NA		NA		NA	45	NA	1		NA	NA	NA	NA		NA	NA	NA	NA		NA	NA	NA
TTGGCATAAAAACTTTCAGCTCTTCTC	NA	NA	NA	NA		NA	NA	NA	NA		NA	NA	NA	NA		NA	NA	NA	NA		NA	NA	NA	NA			NA	NA		NA		NA	NA	NA	NA		129	117	NA	176		NA	NA	NA	NA		NA	NA	NA
TTGGCCTTGTAGCGCTTAGTCGAAGCT	NA	NA	NA	NA		NA	NA	NA	NA		NA	NA	NA	NA		NA	NA	NA	NA		NA	NA	NA	NA			NA	NA		NA		NA	NA	NA	NA		NA	NA	NA	NA		NA	NA	NA	NA		299	10	NA
TTGGCTCCTGACATTGCACGGGCAGGC	NA	NA	NA	NA		NA	NA	NA	NA		NA	NA	NA	NA		NA	NA	NA	NA		NA	NA	NA	NA			NA	NA		NA		NA	10	NA	NA		NA	NA	NA	NA		NA	NA	NA	NA		NA	NA	NA
TTGGCTTTGAGGCATAGTCATGTATCG	NA	NA	NA	NA		NA	NA	NA	NA		NA	NA	NA	NA		NA	NA	NA	NA		NA	NA	NA	NA			NA	NA		NA		61	NA	NA	95		NA	NA	NA	NA		NA	NA	NA	NA		NA	NA	NA
TTGGGACCAAGACTTCTTAGCGATTTG	NA	NA	NA	NA		NA	NA	NA	NA		NA	NA	NA	NA		NA	NA	NA	NA		NA	NA	NA	NA			NA	NA		NA		212	17	NA	631		NA	NA	NA	NA		NA	NA	NA	NA		NA	NA	NA
TTGGGATCGCTTCTTCACTGGACTCAA	NA	NA	NA	NA		NA	NA	NA	NA		NA	NA	NA	NA		NA	NA	NA	NA		NA	NA	NA	NA			NA	NA		NA		NA	NA	NA	NA		NA	NA	NA	NA		NA	NA	NA	NA		NA	126	NA
TTGGGCATTTTTGGATCTTAGTATGTA	NA	NA	NA	NA		NA	NA	NA	NA		NA	NA	NA	NA		NA	NA	NA	NA		NA	NA	NA	NA			NA	NA		NA		NA	NA	NA	NA		NA	NA	NA	NA		NA	33	NA	NA		NA	NA	NA
TTGGGGTAGGCAGTACGCTTGGGCTCG	NA	NA	NA	NA		NA	NA	NA	NA		NA	NA	NA	NA		NA	NA	NA	NA		NA	NA	NA	NA			NA	NA		NA		NA	NA	NA	NA		97	25	NA	699		NA	1	NA	NA		NA	NA	NA
TTGGGTGCCCATGGTTCTTTGTTTTGA	NA	NA	NA	NA		NA	NA	NA	NA		NA	NA	NA	NA		NA	NA	NA	NA		NA	NA	NA	NA			NA	NA		NA		NA	10	NA	NA		NA	NA	NA	NA		NA	NA	NA	NA		NA	NA	NA
TTGGTCACTCTTTAATTGATGTCGCTC	NA	NA	NA	NA		NA	NA	NA	NA		NA	NA	NA	NA		NA	NA	NA	NA		NA	NA	NA	NA			NA	NA		NA		9	NA	NA	33		NA	NA	NA	NA		NA	NA	NA	NA		NA	NA	NA
TTGGTCATGGTGGAGTGAAAGACCTAT	NA	NA	NA	NA		NA	NA	NA	NA		NA	NA	NA	NA		NA	NA	NA	NA		NA	NA	NA	NA			NA	NA		NA		NA	NA	NA	NA		38	34	NA	NA		NA	NA	NA	NA		NA	NA	NA
TTGGTCCCCGGTCATTCACGATAGGTG	NA	NA	NA	NA		NA	NA	NA	NA		NA	NA	NA	NA		NA	NA	NA	NA		NA	NA	NA	NA			NA	NA		NA		NA	NA	NA	NA		NA	NA	NA	NA		NA	NA	1	NA		NA	100	2325
TTGGTCCGCGCCGCCGGGCGTACATCT	NA	NA	NA	NA		NA	NA	NA	NA		NA	NA	NA	NA		NA	NA	NA	NA		NA	NA	NA	NA			NA	NA		NA		662	1	NA	2675		1	NA	NA	NA		3	NA	NA	NA		NA	NA	NA
TTGGTCGAAGTTTGGTTTTTAGGCTTG	NA	NA	NA	NA		NA	NA	NA	NA		NA	NA	NA	NA		NA	NA	NA	NA		NA	NA	NA	NA			NA	45		NA		NA	NA	NA	NA		NA	NA	NA	NA		NA	NA	NA	NA		NA	NA	NA
TTGGTGTGGAGATCGAGGTGCTGTCTG	NA	NA	NA	NA		NA	NA	NA	NA		NA	NA	NA	NA		NA	NA	NA	NA		NA	NA	NA	NA			NA	NA		NA		NA	NA	NA	NA		NA	NA	NA	NA		NA	NA	NA	NA		NA	88	NA
TTGGTTAGCCAGGCCAACCAGTTTGAG	NA	NA	NA	NA		NA	NA	NA	NA		NA	NA	NA	NA		NA	NA	NA	NA		NA	NA	NA	NA			NA	NA		NA		NA	NA	NA	NA		NA	NA	NA	NA		NA	NA	NA	NA		110	17	NA
TTGGTTGATATTTGGAGGCTGCGCCGG	NA	NA	NA	NA		NA	NA	NA	NA		NA	NA	NA	NA		109	5	NA	290		NA	NA	NA	NA			NA	NA		NA		NA	NA	NA	NA		NA	NA	NA	NA		NA	NA	NA	NA		NA	NA	NA
TTGGTTGGATAGACCTCGACGTCTGGG	NA	NA	NA	NA		NA	NA	NA	NA		NA	NA	NA	NA		NA	NA	NA	NA		NA	NA	NA	NA			NA	NA		NA		198	66	NA	12		NA	NA	NA	NA		NA	NA	NA	NA		NA	NA	NA
TTGTAAACCACAATTTGGATTGTGCTT	NA	NA	NA	NA		NA	NA	NA	NA		NA	NA	NA	NA		NA	NA	NA	NA		NA	NA	NA	NA			NA	NA		NA		NA	NA	NA	NA		NA	NA	NA	NA		NA	90	NA	NA		NA	NA	NA
TTGTACTGCCTCTTAGGAGGGCTGATA	NA	NA	NA	NA		NA	NA	NA	NA		NA	NA	NA	NA		NA	NA	NA	NA		NA	NA	NA	NA			NA	NA		NA		NA	349	NA	1		NA	NA	NA	NA		NA	NA	NA	NA		NA	NA	NA
TTGTACTTTGAAGGTCCTCAAACGGGT	NA	NA	NA	NA		NA	NA	NA	NA		NA	NA	NA	NA		NA	NA	NA	NA		NA	NA	NA	NA			NA	NA		NA		NA	NA	NA	NA		NA	NA	NA	NA		NA	NA	NA	NA		101	NA	NA
TTGTAGCCGACTTATGTCACAACGAGA	NA	NA	NA	NA		NA	NA	NA	NA		NA	NA	NA	NA		NA	NA	NA	NA		NA	NA	NA	NA			NA	NA		NA		NA	NA	NA	NA		29	2	NA	NA		NA	NA	NA	NA		NA	NA	NA
TTGTATTTGATACGCTTGATTGCAACA	153	31	NA	14		NA	NA	NA	NA		NA	NA	NA	NA		NA	NA	NA	NA		NA	NA	NA	NA			NA	NA		NA		NA	NA	NA	NA		NA	NA	NA	NA		NA	NA	NA	NA		NA	NA	NA
TTGTCCGGCATTTAGGATCTGATCTCA	NA	NA	NA	NA		NA	NA	NA	NA		NA	NA	NA	NA		NA	NA	NA	NA		NA	NA	NA	NA			NA	NA		NA		NA	NA	NA	NA		226	NA	NA	149		NA	NA	NA	NA		NA	NA	NA
TTGTCTGCGCCGCATAGCCGCAAATGG	NA	NA	NA	NA		NA	NA	NA	NA		NA	NA	NA	NA		NA	NA	NA	NA		NA	NA	NA	NA			NA	143		NA		NA	NA	NA	NA		NA	NA	NA	NA		NA	NA	NA	NA		NA	NA	NA
TTGTCTTGTACTGGCAGTATTGCATAG	NA	NA	NA	NA		NA	NA	NA	NA		NA	NA	NA	NA		NA	NA	NA	NA		NA	NA	NA	NA			NA	NA		NA		18	NA	NA	NA		NA	NA	NA	NA		NA	NA	NA	NA		NA	NA	NA
TTGTGGTTTGATAGAAAGCGATAAATT	NA	NA	NA	NA		NA	NA	NA	NA		NA	NA	NA	NA		NA	NA	NA	NA		NA	NA	NA	NA			NA	NA		NA		844	44	15	1075		NA	NA	NA	NA		NA	NA	NA	NA		NA	NA	NA
TTGTGTCAGTACAATACGTAGTCAATA	NA	NA	NA	NA		NA	NA	NA	NA		NA	NA	NA	NA		NA	NA	NA	NA		NA	NA	NA	NA			NA	125		NA		NA	NA	NA	NA		NA	NA	NA	NA		NA	NA	NA	NA		NA	NA	NA
TTGTGTCGCACCTTTTCGTTCCGGGTT	NA	NA	NA	NA		NA	NA	NA	NA		NA	NA	NA	NA		NA	NA	NA	NA		NA	NA	NA	NA			NA	1		NA		9	65	NA	NA		NA	NA	NA	NA		NA	NA	NA	NA		NA	NA	NA
TTGTTAGACGTGTCCTTACTGGACAAG	NA	NA	NA	NA		NA	NA	NA	NA		NA	NA	NA	NA		NA	NA	NA	NA		NA	NA	NA	NA			NA	NA		NA		NA	NA	NA	NA		NA	NA	NA	NA		NA	NA	NA	NA		NA	9	NA
TTGTTCGCTGCTTATAATCCTGATTTT	NA	NA	NA	NA		NA	NA	NA	NA		NA	NA	NA	NA		NA	NA	NA	NA		NA	NA	NA	NA			NA	NA		NA		NA	NA	NA	NA		NA	NA	NA	NA		NA	NA	NA	NA		18	NA	NA
TTGTTCGGTTTATTAATGTGCGTTTGG	NA	NA	NA	NA		NA	NA	NA	NA		NA	NA	NA	NA		NA	NA	NA	NA		NA	NA	NA	NA			NA	NA		NA		NA	NA	NA	NA		10	9	NA	NA		NA	NA	NA	NA		NA	NA	NA
TTGTTGTAGGGCGGAGCTGTTGCAAGA	NA	NA	NA	NA		NA	NA	NA	NA		NA	NA	NA	NA		NA	NA	NA	NA		NA	NA	NA	NA			NA	NA		NA		NA	40	NA	NA		NA	NA	NA	NA		NA	NA	NA	NA		NA	NA	NA
TTGTTTTTATGGTCCATGCGGTACCGC	NA	NA	NA	NA		NA	NA	NA	NA		NA	NA	NA	NA		NA	NA	NA	NA		NA	NA	NA	NA			NA	NA		NA		NA	7	NA	NA		NA	NA	NA	NA		NA	NA	NA	NA		NA	NA	NA
TTTAAAAACATCTGCCAACGGTGGAAA	NA	NA	NA	NA		NA	NA	NA	NA		NA	NA	NA	NA		NA	NA	NA	NA		NA	NA	NA	NA			NA	NA		NA		NA	4	NA	NA		NA	NA	NA	NA		NA	NA	NA	NA		NA	NA	NA
TTTAATGTCACCTATTTGTCCTAGAAT	NA	NA	NA	NA		NA	NA	NA	NA		NA	NA	NA	NA		NA	NA	NA	NA		NA	NA	NA	NA			NA	NA		NA		NA	NA	NA	NA		16	NA	NA	43		NA	NA	NA	NA		NA	NA	NA
TTTACCTTGTCTACCAGGCTGGTTATC	NA	NA	NA	NA		NA	NA	NA	NA		NA	NA	NA	NA		NA	NA	NA	NA		NA	NA	NA	NA			NA	NA		NA		4	12	NA	NA		NA	NA	NA	NA		NA	NA	NA	NA		NA	NA	NA
TTTACTCCTCTCCGGTGCCTGGGATTT	NA	NA	NA	NA		NA	NA	NA	NA		NA	NA	NA	NA		NA	NA	NA	NA		NA	NA	NA	NA			NA	NA		NA		NA	NA	NA	NA		99	NA	NA	175		NA	NA	NA	NA		NA	NA	NA
TTTAGGGTGGTAGAATACAACGCCATC	NA	NA	NA	NA		NA	NA	NA	NA		NA	NA	NA	NA		NA	NA	NA	NA		NA	NA	NA	NA			NA	NA		NA		NA	NA	NA	NA		NA	NA	NA	NA		114	20	NA	218		NA	NA	NA
TTTATATATTTTTGTTTCTTGCATGCT	NA	480	NA	NA		NA	NA	NA	NA		NA	NA	NA	NA		NA	NA	NA	NA		NA	NA	NA	NA			NA	NA		NA		NA	NA	NA	NA		NA	NA	NA	NA		NA	NA	NA	NA		NA	NA	NA
TTTCCAATTTTGGACGTTTTAGAATGC	NA	NA	NA	NA		NA	NA	NA	NA		NA	NA	NA	NA		NA	NA	NA	NA		NA	NA	NA	NA			NA	NA		NA		NA	NA	NA	NA		NA	NA	NA	NA		9	NA	NA	NA		NA	NA	NA
TTTCCCATTACTCGAATGTCCGCAGTC	NA	NA	NA	NA		NA	NA	NA	NA		NA	NA	NA	NA		NA	NA	NA	NA		NA	NA	NA	NA			NA	NA		NA		NA	NA	NA	NA		NA	NA	NA	NA		NA	NA	NA	NA		56	NA	NA
TTTCTCACCTAGGGGATTATATTATGG	NA	NA	NA	NA		NA	NA	NA	NA		NA	NA	NA	NA		NA	NA	NA	NA		NA	NA	NA	NA			NA	NA		NA		NA	NA	NA	NA		NA	NA	NA	NA		70	NA	NA	244		NA	NA	NA
TTTCTTAAAGGACGATGTAAGGGGTCT	NA	NA	NA	NA		NA	NA	NA	NA		NA	NA	NA	NA		NA	NA	NA	NA		NA	NA	NA	NA			NA	NA		NA		NA	NA	NA	NA		NA	NA	NA	NA		NA	NA	NA	NA		210	137	NA
TTTCTTCCGCCCGTGGGGGTCAATCTT	NA	NA	NA	NA		NA	NA	NA	NA		NA	NA	NA	NA		NA	NA	NA	NA		NA	NA	NA	NA			NA	NA		NA		28	NA	NA	NA		NA	NA	NA	NA		NA	NA	NA	NA		NA	NA	NA
TTTGACGTTCATGTCGGGCTGCAGACA	NA	NA	NA	NA		NA	NA	NA	NA		NA	NA	NA	NA		NA	NA	NA	NA		NA	NA	NA	NA			NA	NA		NA		NA	NA	NA	NA		NA	NA	NA	NA		NA	67	NA	NA		NA	NA	NA
TTTGACTTCCTGGAGCTGCATACTCAC	NA	NA	NA	NA		NA	NA	NA	NA		NA	NA	NA	NA		1	NA	NA	NA		147	NA	NA	122			NA	NA		NA		NA	NA	NA	NA		NA	NA	NA	NA		NA	NA	NA	NA		NA	NA	NA
TTTGATTATATATACTTTAAGGATAGA	NA	NA	NA	NA		NA	NA	NA	NA		NA	NA	NA	NA		NA	729	8	NA		NA	NA	NA	NA			NA	NA		NA		NA	NA	NA	NA		NA	NA	NA	NA		NA	NA	NA	NA		NA	NA	NA
TTTGCGGTAGTTAAGCTAGTCCGTACT	NA	NA	NA	NA		NA	NA	NA	NA		NA	NA	NA	NA		NA	NA	NA	NA		NA	NA	NA	NA			NA	NA		NA		NA	70	NA	NA		NA	NA	NA	NA		NA	NA	NA	NA		NA	NA	NA
TTTGGCGTCTCGTCATTCAGTATGCAG	NA	NA	NA	NA		NA	NA	NA	NA		NA	NA	NA	NA		NA	NA	NA	NA		NA	NA	NA	NA			NA	NA		NA		NA	NA	NA	NA		19	19	NA	NA		NA	NA	NA	NA		NA	NA	NA
TTTGGGGGCCCCGCCCGTTCTCGTTTC	NA	NA	NA	NA		NA	NA	NA	NA		NA	NA	NA	NA		NA	NA	NA	NA		NA	NA	NA	NA			NA	NA		20		NA	NA	NA	NA		NA	NA	NA	NA		NA	NA	NA	NA		NA	NA	NA
TTTGGGGTCGTTCAGCTTCTATATTTC	NA	NA	NA	NA		NA	NA	NA	NA		NA	NA	NA	NA		NA	NA	NA	NA		NA	NA	NA	NA			NA	NA		NA		NA	NA	NA	NA		NA	NA	NA	NA		NA	NA	NA	NA		NA	23	NA
TTTGGGGTGTCGACCTTTGACCGCGCC	NA	NA	NA	NA		NA	NA	NA	NA		NA	NA	NA	NA		NA	NA	NA	NA		NA	NA	NA	NA			NA	NA		NA		NA	NA	NA	NA		NA	NA	NA	NA		9	NA	NA	7		NA	NA	NA
TTTGGGTCTGCGGTATACAGCGTGATT	NA	NA	NA	NA		NA	NA	NA	NA		NA	NA	NA	NA		NA	NA	NA	NA		NA	NA	NA	NA			NA	NA		NA		NA	NA	NA	NA		11	NA	NA	NA		NA	NA	NA	NA		NA	NA	NA
TTTGTCATGTTCTCCTGTAGCCCGGCG	NA	NA	NA	NA		NA	NA	NA	NA		NA	NA	NA	NA		NA	NA	NA	NA		NA	NA	NA	NA			NA	NA		NA		68	31	NA	256		NA	NA	NA	NA		NA	NA	NA	NA		NA	NA	NA
TTTGTGGTCAGTTCATTTTCGACGGTT	NA	155	482	NA		NA	NA	NA	NA		NA	NA	NA	NA		NA	NA	NA	NA		NA	NA	NA	NA			NA	NA		NA		NA	NA	NA	NA		NA	NA	NA	NA		NA	NA	NA	NA		NA	NA	NA
TTTTAGGCCGCGTTACTCTATATATCG	NA	NA	NA	NA		NA	NA	NA	NA		NA	NA	NA	NA		NA	NA	NA	NA		NA	NA	NA	NA			NA	NA		NA		NA	7	NA	NA		NA	NA	NA	NA		NA	NA	NA	NA		NA	NA	NA
TTTTATGACCTACTATAAATGAATCCT	NA	NA	NA	NA		NA	NA	NA	NA		NA	NA	NA	NA		NA	NA	NA	NA		NA	NA	NA	NA			NA	NA		NA		NA	NA	NA	NA		345	12	NA	799		NA	NA	NA	NA		NA	NA	NA
TTTTCTGGAGCGTGCATTCAGCCGGCG	NA	NA	NA	NA		NA	NA	NA	NA		NA	NA	NA	NA		NA	NA	NA	NA		NA	NA	NA	NA			NA	NA		NA		NA	NA	NA	NA		NA	NA	NA	NA		73	NA	NA	1		NA	NA	NA
TTTTGGAATGATGTACGTGTTGATCGC	NA	NA	NA	NA		NA	NA	NA	NA		NA	NA	NA	NA		NA	NA	NA	NA		NA	NA	NA	NA			NA	NA		NA		NA	NA	NA	NA		NA	NA	NA	NA		16	NA	NA	308		NA	NA	NA
TTTTGGTGTCTGAAGATCTTCGTGGTT	NA	NA	NA	NA		NA	NA	NA	NA		NA	NA	NA	NA		NA	NA	NA	NA		NA	NA	NA	NA			NA	NA		NA		NA	NA	NA	NA		138	NA	NA	131		NA	NA	NA	NA		NA	NA	NA
TTTTTATGCGTTGTTGCTGTTCGACGT	NA	NA	NA	NA		NA	NA	NA	NA		NA	NA	NA	NA		NA	NA	NA	NA		NA	NA	NA	NA			NA	NA		NA		NA	NA	NA	NA		NA	NA	NA	NA		111	NA	NA	97		NA	NA	NA
TTTTTCTCCCTTATTGAGACTACCTGT	NA	NA	NA	NA		NA	NA	NA	NA		NA	NA	NA	NA		NA	NA	NA	NA		NA	NA	NA	NA			NA	NA		NA		NA	NA	NA	NA		NA	NA	NA	NA		NA	NA	NA	NA		75	4	NA
TTTTTGGAATTTAGGCTCTCACATAGA	NA	NA	NA	NA		NA	NA	NA	NA		NA	NA	NA	NA		NA	NA	NA	NA		NA	NA	NA	NA			NA	NA		NA		NA	NA	NA	NA		27	NA	NA	74		NA	NA	NA	NA		NA	NA	NA
TTTTTTTGGAGTAAGATGACTAGGTTC	NA	NA	NA	NA		NA	NA	NA	NA		NA	NA	NA	NA		NA	NA	NA	NA		NA	NA	NA	NA			NA	NA		NA		NA	NA	NA	NA		NA	NA	NA	NA		NA	NA	NA	NA		54	NA	NA
[truncated: 1 more columns]
